# Supplementary material for: Diethyl 2,3-dihydro­thieno[3,4-b]-1,4-dioxine-5,7-dicarboxyl­ate
Source: Acta Crystallogr Sect E Struct Rep Online. 2008 Jan 18;64(Pt 2):o468. doi: 10.1107/S1600536808000937 (PMC2960460; doi:10.1107/S1600536808000937)
Supplement: Supplementary file 1 [file e-64-0o468-sup1.cif]

##############################################################################
###                                                                        ###
###        Electronic paper (Acta Crystallographica Section E)             ###
###                                                                        ###
##############################################################################
#                                                                            #
# This CIF contains the data in a paper accepted for publication in Acta     #
# Crystallographica Section E. It conforms to the requirements of Notes      #
# for Authors for Section E, and has been peer reviewed under the auspices   #
# of the IUCr Commission on Journals.                                        #
#                                                                            #
# Full details of the Crystallographic Information File format               #
# are given in the paper "The Crystallographic Information File (CIF):       #
# a New Standard Archive File for Crystallography" by S. R. Hall, F. H.      #
# Allen and I. D. Brown [Acta Cryst. (1991), A47, 655-685].                  #
#                                                                            #
# The current version of the core CIF dictionary is obtainable from          #
# ftp://ftp.iucr.org/pub/cif_core.dic. The current version number is 2.1.    #
#                                                                            #
# Software is freely available for graphical display of the structure(s) in  #
# this CIF.  For information consult the CIF home page http://www.iucr.org/  #
# cif/home.html                                                              #
#                                                                            #
##############################################################################
                                             
data_global
_audit_creation_method     'SHELXL97'
_journal_date_recd_electronic     2007-12-22
_journal_date_accepted     2008-01-10
_journal_name_full     'Acta Crystallographica, Section E'
_journal_year     2008
_journal_volume     64
_journal_issue      2
_journal_page_first     o468
_journal_page_last     o468
_journal_paper_category     QO
_journal_coeditor_code     HG2368
_publ_contact_author_name     'Ono, Katsuhiko'
_publ_contact_author_address
;
Department of Materials Science and Engineering,
Nagoya Institute of Technology,
Gokiso, Showa-ku, Nagoya 466-8555, Japan
;
_publ_contact_author_email     ono.katsuhiko@nitech.ac.jp
_publ_contact_author_fax     '+81-52-735-5407'
_publ_contact_author_phone     '+81-52-735-5407'
_publ_section_title
;
Diethyl 2,3-dihydrothieno[3,4-<i>b</i>]-1,4-dioxine-5,7-dicarboxylate
;
loop_
    _publ_author_name
    _publ_author_address
    'Ono, Katsuhiko'
;
Department of Materials Science and Engineering,
Nagoya Institute of Technology,
Gokiso, Showa-ku, Nagoya 466-8555,
Japan
;
    'Tomura, Masaaki'
;
Institute for Molecular Science,
Myodaiji, Okazaki 444-8585,
Japan
;
    'Saito, Katsuhiro'
;
Department of Materials Science and Engineering,
Nagoya Institute of Technology,
Gokiso, Showa-ku, Nagoya 466-8555,
Japan
;
data_I
_chemical_name_systematic
;
Diethyl 2,3-dihydrothieno[3,4-<i>b</i>]-1,4-dioxine-5,7-dicarboxylate
;
_chemical_name_common     ?
_chemical_formula_moiety     'C12 H14 O6 S'
_chemical_formula_sum     'C12 H14 O6 S'
_chemical_formula_iupac     'C12 H14 O6 S'
_chemical_formula_weight     286.30
_chemical_melting_point     ?
_symmetry_cell_setting     triclinic
_symmetry_space_group_name_H-M     'P -1'
_symmetry_space_group_name_Hall     '-P 1'
loop_
    _symmetry_equiv_pos_as_xyz
    'x, y, z'
    '-x, -y, -z'
_cell_length_a     4.6805(8)
_cell_length_b     8.3673(17)
_cell_length_c     17.351(3)
_cell_angle_alpha     94.294(7)
_cell_angle_beta     92.024(9)
_cell_angle_gamma     105.641(9)
_cell_volume     651.4(2)
_cell_formula_units_Z     2
_cell_measurement_reflns_used     1654
_cell_measurement_theta_min     3.31
_cell_measurement_theta_max     27.48
_cell_measurement_temperature     295.0(10)
_exptl_crystal_description     'plate'
_exptl_crystal_colour     'colorless'
_exptl_crystal_size_max     0.60
_exptl_crystal_size_mid     0.10
_exptl_crystal_size_min     0.08
_exptl_crystal_density_diffrn     1.460
_exptl_crystal_density_meas     ?
_exptl_crystal_density_method     'not measured'
_exptl_crystal_F_000     300
_exptl_absorpt_coefficient_mu     0.268
_exptl_absorpt_correction_type     none
_exptl_special_details
;
;
_diffrn_ambient_temperature     295.0(10)
_diffrn_radiation_type     'Mo K\a'
_diffrn_radiation_wavelength     0.71070
_diffrn_radiation_monochromator     'Graphite Monochromator'
_diffrn_measurement_device_type     'Rigaku/MSC Mercury CCD'
_diffrn_measurement_method     '\f and \w'
_diffrn_detector_area_resol_mean     14.6199
_diffrn_reflns_number     5181
_diffrn_reflns_av_R_equivalents     0.0361
_diffrn_reflns_av_sigmaI/netI     0.0440
_diffrn_reflns_theta_min     3.31
_diffrn_reflns_theta_max     27.48
_diffrn_reflns_theta_full     27.48
_diffrn_measured_fraction_theta_max     0.977
_diffrn_measured_fraction_theta_full     0.977
_diffrn_reflns_limit_h_min     -4
_diffrn_reflns_limit_h_max     6
_diffrn_reflns_limit_k_min     -10
_diffrn_reflns_limit_k_max     10
_diffrn_reflns_limit_l_min     -22
_diffrn_reflns_limit_l_max     19
_refine_special_details
;
Refinement of F^2^ against ALL reflections. The weighted R-factor wR and
goodness of fit S are based on F^2^, conventional R-factors R are based on F,
with F set to zero for negative F^2^. The threshold expression of F^2^ >
2sigma(F^2^) is used only for calculating R-factors(gt) etc. and is not
relevant to the choice of reflections for refinement. R-factors based on F^2^
are statistically about twice as large as those based on F, and R- factors
based on ALL data will be even larger.
The methylene carbon atoms and the associated hydrogen atoms of the dioxine
ring are disordered over two sites (O1-C5A-C6A-O2 and O1-C5B-C6B-O2) with
occupancies of 0.36(2):0.64(2). The values were determined by refining site
occupancies.
;
_reflns_number_total     2899
_reflns_number_gt     2300
_reflns_threshold_expression     I>2\s(I)
_refine_ls_structure_factor_coef     Fsqd
_refine_ls_matrix_type     full
_refine_ls_R_factor_all     0.0916
_refine_ls_R_factor_gt     0.0691
_refine_ls_wR_factor_gt     0.1625
_refine_ls_wR_factor_ref     0.1761
_refine_ls_goodness_of_fit_ref     1.107
_refine_ls_restrained_S_all     1.107
_refine_ls_number_reflns     2899
_refine_ls_number_parameters     193
_refine_ls_number_restraints     0
_refine_ls_hydrogen_treatment     constr
_refine_ls_weighting_scheme     calc
_refine_ls_weighting_details
          'calc w=1/[\s^2^(Fo^2^)+(0.0793P)^2^+0.337P] where P=(Fo^2^+2Fc^2^)/3'
_atom_sites_solution_hydrogens     geom
_atom_sites_solution_primary     direct
_atom_sites_solution_secondary     difmap
_refine_ls_shift/su_max     0.000
_refine_ls_shift/su_mean     0.000
_refine_diff_density_max     0.550
_refine_diff_density_min     -0.262
_refine_ls_extinction_method     none
loop_
    _atom_type_symbol
    _atom_type_description
    _atom_type_scat_dispersion_real
    _atom_type_scat_dispersion_imag
    _atom_type_scat_source
    'C' 'C' 0.0033 0.0016
                         'International Tables Vol C Tables 4.2.6.8 and 6.1.1.4'
    'H' 'H' 0.0000 0.0000
                         'International Tables Vol C Tables 4.2.6.8 and 6.1.1.4'
    'O' 'O' 0.0106 0.0060
                         'International Tables Vol C Tables 4.2.6.8 and 6.1.1.4'
    'S' 'S' 0.1246 0.1234
                         'International Tables Vol C Tables 4.2.6.8 and 6.1.1.4'
_computing_data_collection     'CrystalClear (Rigaku/MSC, 2001)'
_computing_cell_refinement     'CrystalClear (Rigaku/MSC, 2001)'
_computing_data_reduction     'CrystalClear (Rigaku/MSC, 2001)'
_computing_structure_solution     'SHELXS97 (Sheldrick, 2008)'
_computing_structure_refinement     'SHELXL97 (Sheldrick, 2008)'
_computing_molecular_graphics
;
<i>PLATON</i> (Spek, 2003) and <i>MERCURY</i> (Macrae <i>et al.</i>,
2006)
;
_computing_publication_material     'SHELXL97 (Sheldrick, 2008)'
loop_
    _atom_site_type_symbol
    _atom_site_label
    _atom_site_fract_x
    _atom_site_fract_y
    _atom_site_fract_z
    _atom_site_U_iso_or_equiv
    _atom_site_adp_type
    _atom_site_calc_flag
    _atom_site_refinement_flags
    _atom_site_occupancy
    _atom_site_disorder_assembly
    _atom_site_disorder_group
    S S1 0.86744(17) 0.05411(9) 0.23931(5) 0.0487(3) Uani d . 1 A .
    O O1 1.1659(5) 0.5120(3) 0.18957(13) 0.0547(6) Uani d . 1 . .
    O O2 0.7713(5) 0.4829(2) 0.31477(12) 0.0501(5) Uani d . 1 . .
    O O3 1.2360(6) 0.0234(3) 0.11029(18) 0.0783(8) Uani d . 1 . .
    O O4 1.4165(6) 0.2967(3) 0.09719(14) 0.0649(7) Uani d . 1 . .
    O O5 0.4735(5) -0.0297(3) 0.36729(15) 0.0632(6) Uani d . 1 . .
    O O6 0.4318(4) 0.2289(3) 0.39704(12) 0.0491(5) Uani d . 1 . .
    C C1 1.0739(6) 0.2137(4) 0.19066(17) 0.0430(6) Uani d . 1 . .
    C C2 1.0364(6) 0.3648(3) 0.21764(16) 0.0400(6) Uani d . 1 A .
    C C3 0.8393(6) 0.3508(3) 0.27903(15) 0.0377(6) Uani d . 1 A .
    C C4 0.7311(6) 0.1889(3) 0.29702(16) 0.0399(6) Uani d . 1 . .
    C C5A 1.162(5) 0.6525(14) 0.2449(14) 0.062(5) Uani d P 0.36(2) A 1
    H H5A1 1.2257 0.7562 0.2207 0.074 Uiso calc PR 0.36(2) A 1
    H H5A2 1.2966 0.6576 0.2893 0.074 Uiso calc PR 0.36(2) A 1
    C C6A 0.855(5) 0.629(2) 0.2697(13) 0.059(4) Uani d P 0.36(2) A 1
    H H6A1 0.8417 0.7271 0.3011 0.070 Uiso calc PR 0.36(2) A 1
    H H6A2 0.7183 0.6125 0.2246 0.070 Uiso calc PR 0.36(2) A 1
    C C5B 1.018(4) 0.6382(11) 0.2131(7) 0.065(3) Uani d P 0.64(2) A 2
    H H5B1 0.8276 0.6153 0.1843 0.078 Uiso calc PR 0.64(2) A 2
    H H5B2 1.1379 0.7469 0.2017 0.078 Uiso calc PR 0.64(2) A 2
    C C6B 0.971(4) 0.6381(10) 0.2987(7) 0.063(3) Uani d P 0.64(2) A 2
    H H6B1 1.1603 0.6543 0.3272 0.076 Uiso calc PR 0.64(2) A 2
    H H6B2 0.8898 0.7292 0.3153 0.076 Uiso calc PR 0.64(2) A 2
    C C7 1.2491(7) 0.1675(4) 0.12851(19) 0.0517(7) Uani d . 1 A .
    C C8 1.5944(10) 0.2624(6) 0.0335(2) 0.0806(12) Uani d . 1 . .
    H H8A 1.7836 0.3470 0.0367 0.097 Uiso calc R 1 . .
    H H8B 1.6335 0.1552 0.0378 0.097 Uiso calc R 1 . .
    C C9 1.4402(13) 0.2613(7) -0.0398(3) 0.1016(16) Uani d . 1 . .
    H H9A 1.2575 0.1739 -0.0439 0.152 Uiso calc R 1 . .
    H H9B 1.5623 0.2426 -0.0809 0.152 Uiso calc R 1 . .
    H H9C 1.3978 0.3666 -0.0435 0.152 Uiso calc R 1 . .
    C C10 0.5316(6) 0.1166(3) 0.35600(17) 0.0444(6) Uani d . 1 A .
    C C11 0.2365(7) 0.1649(4) 0.45733(19) 0.0571(8) Uani d . 1 . .
    H H11A 0.3405 0.1178 0.4951 0.069 Uiso calc R 1 . .
    H H11B 0.0649 0.0783 0.4352 0.069 Uiso calc R 1 . .
    C C12 0.1406(9) 0.3054(5) 0.4950(2) 0.0747(11) Uani d . 1 . .
    H H12A 0.3081 0.3833 0.5227 0.112 Uiso calc R 1 . .
    H H12B -0.0094 0.2637 0.5303 0.112 Uiso calc R 1 . .
    H H12C 0.0612 0.3602 0.4562 0.112 Uiso calc R 1 . .
loop_
    _atom_site_aniso_label
    _atom_site_aniso_U_11
    _atom_site_aniso_U_22
    _atom_site_aniso_U_33
    _atom_site_aniso_U_12
    _atom_site_aniso_U_13
    _atom_site_aniso_U_23
    S1 0.0565(5) 0.0320(4) 0.0588(5) 0.0137(3) 0.0039(3) 0.0041(3)
    O1 0.0743(14) 0.0356(11) 0.0540(13) 0.0104(10) 0.0276(10) 0.0088(9)
    O2 0.0703(13) 0.0307(10) 0.0490(12) 0.0103(9) 0.0232(10) 0.0043(8)
    O3 0.0888(18) 0.0575(15) 0.095(2) 0.0335(14) 0.0233(15) -0.0121(14)
    O4 0.0793(16) 0.0678(16) 0.0562(14) 0.0309(13) 0.0280(12) 0.0075(12)
    O5 0.0707(14) 0.0373(12) 0.0790(17) 0.0050(10) 0.0115(12) 0.0213(11)
    O6 0.0515(11) 0.0418(11) 0.0513(12) 0.0041(9) 0.0154(9) 0.0127(9)
    C1 0.0454(15) 0.0401(15) 0.0445(16) 0.0144(12) 0.0023(12) 0.0004(12)
    C2 0.0462(14) 0.0328(13) 0.0396(14) 0.0079(11) 0.0048(11) 0.0039(11)
    C3 0.0421(13) 0.0317(13) 0.0379(14) 0.0079(10) 0.0030(10) 0.0028(11)
    C4 0.0429(14) 0.0313(13) 0.0444(15) 0.0080(11) 0.0017(11) 0.0049(11)
    C5A 0.089(10) 0.021(4) 0.066(9) 0.000(5) 0.024(7) -0.007(5)
    C6A 0.089(11) 0.029(5) 0.059(10) 0.016(6) 0.017(7) 0.004(6)
    C5B 0.109(8) 0.036(3) 0.056(5) 0.023(4) 0.038(5) 0.013(3)
    C6B 0.100(7) 0.026(3) 0.055(5) 0.002(4) 0.036(4) 0.004(3)
    C7 0.0530(17) 0.0508(18) 0.0554(18) 0.0238(14) 0.0030(14) -0.0049(15)
    C8 0.082(3) 0.106(3) 0.068(3) 0.047(2) 0.028(2) 0.005(2)
    C9 0.154(5) 0.099(4) 0.071(3) 0.066(3) 0.027(3) 0.006(3)
    C10 0.0441(14) 0.0361(14) 0.0488(16) 0.0014(11) 0.0009(12) 0.0122(12)
    C11 0.0505(17) 0.064(2) 0.0530(19) 0.0031(15) 0.0139(14) 0.0208(16)
    C12 0.073(2) 0.079(3) 0.062(2) 0.003(2) 0.0216(18) 0.000(2)
_geom_special_details
;
 All esds (except the esd in the dihedral angle between two l.s. planes)
 are estimated using the full covariance matrix.  The cell esds are taken
 into account individually in the estimation of esds in distances, angles
 and torsion angles; correlations between esds in cell parameters are only
 used when they are defined by crystal symmetry.  An approximate (isotropic)
 treatment of cell esds is used for estimating esds involving l.s. planes.
;
loop_
    _geom_bond_atom_site_label_1
    _geom_bond_atom_site_label_2
    _geom_bond_site_symmetry_2
    _geom_bond_distance
    _geom_bond_publ_flag
    S1 C4 . 1.716(3) ?
    S1 C1 . 1.720(3) ?
    O1 C2 . 1.352(3) ?
    O1 C5B . 1.453(8) ?
    O1 C5A . 1.466(13) ?
    O2 C3 . 1.345(3) ?
    O2 C6B . 1.435(9) ?
    O2 C6A . 1.468(16) ?
    O3 C7 . 1.207(4) ?
    O4 C7 . 1.319(4) ?
    O4 C8 . 1.463(4) ?
    O5 C10 . 1.213(3) ?
    O6 C10 . 1.329(4) ?
    O6 C11 . 1.451(3) ?
    C1 C2 . 1.373(4) ?
    C1 C7 . 1.468(4) ?
    C2 C3 . 1.425(4) ?
    C3 C4 . 1.376(4) ?
    C4 C10 . 1.463(4) ?
    C5A C6A . 1.48(3) ?
    C5A H5A1 . 0.9700 ?
    C5A H5A2 . 0.9700 ?
    C6A H6A1 . 0.9700 ?
    C6A H6A2 . 0.9700 ?
    C5B C6B . 1.508(18) ?
    C5B H5B1 . 0.9700 ?
    C5B H5B2 . 0.9700 ?
    C6B H6B1 . 0.9700 ?
    C6B H6B2 . 0.9700 ?
    C8 C9 . 1.439(6) ?
    C8 H8A . 0.9700 ?
    C8 H8B . 0.9700 ?
    C9 H9A . 0.9600 ?
    C9 H9B . 0.9600 ?
    C9 H9C . 0.9600 ?
    C11 C12 . 1.483(5) ?
    C11 H11A . 0.9700 ?
    C11 H11B . 0.9700 ?
    C12 H12A . 0.9600 ?
    C12 H12B . 0.9600 ?
    C12 H12C . 0.9600 ?
loop_
    _geom_angle_atom_site_label_1
    _geom_angle_atom_site_label_2
    _geom_angle_atom_site_label_3
    _geom_angle_site_symmetry_1
    _geom_angle_site_symmetry_3
    _geom_angle
    _geom_angle_publ_flag
    C4 S1 C1 . . 91.98(13) ?
    C2 O1 C5B . . 111.5(4) ?
    C2 O1 C5A . . 111.2(6) ?
    C5B O1 C5A . . 33.1(6) ?
    C3 O2 C6B . . 112.4(4) ?
    C3 O2 C6A . . 111.3(7) ?
    C6B O2 C6A . . 28.4(6) ?
    C7 O4 C8 . . 117.3(3) ?
    C10 O6 C11 . . 115.5(2) ?
    C2 C1 C7 . . 131.7(3) ?
    C2 C1 S1 . . 111.6(2) ?
    C7 C1 S1 . . 116.7(2) ?
    O1 C2 C1 . . 125.0(3) ?
    O1 C2 C3 . . 122.6(2) ?
    C1 C2 C3 . . 112.4(2) ?
    O2 C3 C4 . . 124.8(2) ?
    O2 C3 C2 . . 122.8(2) ?
    C4 C3 C2 . . 112.4(2) ?
    C3 C4 C10 . . 131.5(3) ?
    C3 C4 S1 . . 111.6(2) ?
    C10 C4 S1 . . 116.8(2) ?
    O1 C5A C6A . . 108.4(18) ?
    O1 C5A H5A1 . . 110.0 ?
    C6A C5A H5A1 . . 110.0 ?
    O1 C5A H5A2 . . 110.0 ?
    C6A C5A H5A2 . . 110.0 ?
    H5A1 C5A H5A2 . . 108.4 ?
    O2 C6A C5A . . 110.1(18) ?
    O2 C6A H6A1 . . 109.6 ?
    C5A C6A H6A1 . . 109.6 ?
    O2 C6A H6A2 . . 109.6 ?
    C5A C6A H6A2 . . 109.6 ?
    H6A1 C6A H6A2 . . 108.2 ?
    O1 C5B C6B . . 109.7(11) ?
    O1 C5B H5B1 . . 109.7 ?
    C6B C5B H5B1 . . 109.7 ?
    O1 C5B H5B2 . . 109.7 ?
    C6B C5B H5B2 . . 109.7 ?
    H5B1 C5B H5B2 . . 108.2 ?
    O2 C6B C5B . . 110.0(11) ?
    O2 C6B H6B1 . . 109.7 ?
    C5B C6B H6B1 . . 109.7 ?
    O2 C6B H6B2 . . 109.7 ?
    C5B C6B H6B2 . . 109.7 ?
    H6B1 C6B H6B2 . . 108.2 ?
    O3 C7 O4 . . 125.4(3) ?
    O3 C7 C1 . . 121.2(3) ?
    O4 C7 C1 . . 113.4(3) ?
    C9 C8 O4 . . 110.4(3) ?
    C9 C8 H8A . . 109.6 ?
    O4 C8 H8A . . 109.6 ?
    C9 C8 H8B . . 109.6 ?
    O4 C8 H8B . . 109.6 ?
    H8A C8 H8B . . 108.1 ?
    C8 C9 H9A . . 109.5 ?
    C8 C9 H9B . . 109.5 ?
    H9A C9 H9B . . 109.5 ?
    C8 C9 H9C . . 109.5 ?
    H9A C9 H9C . . 109.5 ?
    H9B C9 H9C . . 109.5 ?
    O5 C10 O6 . . 124.2(3) ?
    O5 C10 C4 . . 122.8(3) ?
    O6 C10 C4 . . 112.9(2) ?
    O6 C11 C12 . . 107.9(3) ?
    O6 C11 H11A . . 110.1 ?
    C12 C11 H11A . . 110.1 ?
    O6 C11 H11B . . 110.1 ?
    C12 C11 H11B . . 110.1 ?
    H11A C11 H11B . . 108.4 ?
    C11 C12 H12A . . 109.5 ?
    C11 C12 H12B . . 109.5 ?
    H12A C12 H12B . . 109.5 ?
    C11 C12 H12C . . 109.5 ?
    H12A C12 H12C . . 109.5 ?
    H12B C12 H12C . . 109.5 ?
loop_
    _geom_torsion_atom_site_label_1
    _geom_torsion_atom_site_label_2
    _geom_torsion_atom_site_label_3
    _geom_torsion_atom_site_label_4
    _geom_torsion_site_symmetry_1
    _geom_torsion_site_symmetry_2
    _geom_torsion_site_symmetry_3
    _geom_torsion_site_symmetry_4
    _geom_torsion
    _geom_torsion_publ_flag
    C4 S1 C1 C2 . . . . -0.5(2) ?
    C4 S1 C1 C7 . . . . -179.3(2) ?
    C5B O1 C2 C1 . . . . 162.8(8) ?
    C5A O1 C2 C1 . . . . -161.5(13) ?
    C5B O1 C2 C3 . . . . -16.3(9) ?
    C5A O1 C2 C3 . . . . 19.4(13) ?
    C7 C1 C2 O1 . . . . -0.2(5) ?
    S1 C1 C2 O1 . . . . -178.7(2) ?
    C7 C1 C2 C3 . . . . 179.0(3) ?
    S1 C1 C2 C3 . . . . 0.5(3) ?
    C6B O2 C3 C4 . . . . 164.7(8) ?
    C6A O2 C3 C4 . . . . -164.7(11) ?
    C6B O2 C3 C2 . . . . -14.9(9) ?
    C6A O2 C3 C2 . . . . 15.7(11) ?
    O1 C2 C3 O2 . . . . -1.3(4) ?
    C1 C2 C3 O2 . . . . 179.5(2) ?
    O1 C2 C3 C4 . . . . 179.0(3) ?
    C1 C2 C3 C4 . . . . -0.2(4) ?
    O2 C3 C4 C10 . . . . -1.2(5) ?
    C2 C3 C4 C10 . . . . 178.4(3) ?
    O2 C3 C4 S1 . . . . -179.9(2) ?
    C2 C3 C4 S1 . . . . -0.2(3) ?
    C1 S1 C4 C3 . . . . 0.4(2) ?
    C1 S1 C4 C10 . . . . -178.4(2) ?
    C2 O1 C5A C6A . . . . -50(3) ?
    C5B O1 C5A C6A . . . . 46.7(17) ?
    C3 O2 C6A C5A . . . . -48(2) ?
    C6B O2 C6A C5A . . . . 50(2) ?
    O1 C5A C6A O2 . . . . 67(3) ?
    C2 O1 C5B C6B . . . . 47.5(16) ?
    C5A O1 C5B C6B . . . . -48.7(13) ?
    C3 O2 C6B C5B . . . . 46.3(17) ?
    C6A O2 C6B C5B . . . . -47.3(18) ?
    O1 C5B C6B O2 . . . . -65(2) ?
    C8 O4 C7 O3 . . . . 1.9(5) ?
    C8 O4 C7 C1 . . . . -178.7(3) ?
    C2 C1 C7 O3 . . . . -174.9(3) ?
    S1 C1 C7 O3 . . . . 3.5(4) ?
    C2 C1 C7 O4 . . . . 5.7(5) ?
    S1 C1 C7 O4 . . . . -175.8(2) ?
    C7 O4 C8 C9 . . . . 95.4(4) ?
    C11 O6 C10 O5 . . . . -1.4(4) ?
    C11 O6 C10 C4 . . . . -179.1(2) ?
    C3 C4 C10 O5 . . . . -175.0(3) ?
    S1 C4 C10 O5 . . . . 3.6(4) ?
    C3 C4 C10 O6 . . . . 2.7(5) ?
    S1 C4 C10 O6 . . . . -178.76(18) ?
    C10 O6 C11 C12 . . . . -178.2(3) ?
loop_
    _geom_hbond_atom_site_label_D
    _geom_hbond_atom_site_label_H
    _geom_hbond_atom_site_label_A
    _geom_hbond_site_symmetry_A
    _geom_hbond_distance_DH
    _geom_hbond_distance_HA
    _geom_hbond_distance_DA
    _geom_hbond_angle_DHA
    _geom_hbond_publ_flag
    C9 H9B O3 2_855 0.96 2.66 3.333(5) 127.1 yes
    C9 H9A O3 2_755 0.96 2.62 3.523(7) 157.1 yes
    C6B H6B1 O5 1_665 0.97 2.68 3.233(12) 116.5 yes
