# Supplementary material for: Diethyl 2,3-dihydro­thieno[3,4-b]-1,4-dioxine-5,7-dicarboxyl­ate
Source: Acta Crystallogr Sect E Struct Rep Online. 2008 Jan 18;64(Pt 2):o468. doi: 10.1107/S1600536808000937 (PMC2960460; doi:10.1107/S1600536808000937)
Supplement: Supplementary file 2 [file e-64-0o468-Isup2.hkl]

# 
# h,k,l, Fc-squared, Fo-squared, sigma(Fo-squared) and status flag 
# 
data_I
_shelx_title
; 
Diethyl 2,3-Dihydrothieno[3,4-b]-1,4-dioxin-5,7-dicarboxylate
; 
_shelx_refln_list_code          4 
_shelx_F_calc_maximum       63.26 
_exptl_crystal_F_000       300.00 
_reflns_d_resolution_high  0.7700 
 
loop_ 
 _symmetry_equiv_pos_as_xyz 
 'x, y, z' 
 '-x, -y, -z' 
 
_cell_length_a                    4.6805(8) 
_cell_length_b                    8.3673(17) 
_cell_length_c                    17.351(3) 
_cell_angle_alpha                 94.294(7) 
_cell_angle_beta                  92.024(9) 
_cell_angle_gamma                 105.641(9) 
 
_shelx_F_squared_multiplier     1.000 
 
loop_ 
 _refln_index_h 
 _refln_index_k 
 _refln_index_l 
 _refln_F_squared_calc 
 _refln_F_squared_meas 
 _refln_F_squared_sigma 
 _refln_observed_status 
   1   0   0      128.01      145.49      0.98 o 
   2   0   0        4.92        9.55      0.90 o 
   3   0   0      538.41      530.04     11.42 o 
   4   0   0        0.04        1.88      0.71 o 
   5   0   0        0.08        0.94      1.88 o 
  -5   1   0        0.01        1.99      1.18 o 
  -4   1   0        0.21        2.65      1.26 o 
  -3   1   0        1.25        4.23      2.07 o 
  -2   1   0       14.51       12.68      0.71 o 
  -1   1   0      113.50      153.40      1.25 o 
   1   1   0     1436.60     1358.34     20.38 o 
   2   1   0       85.57      100.94      1.53 o 
   3   1   0      174.70      208.52      2.78 o 
   4   1   0        2.33        1.20      0.57 o 
   5   1   0       55.20       57.37      3.39 o 
  -6   2   0       20.09       22.47      3.35 o 
  -5   2   0        1.42        2.20      0.97 o 
  -4   2   0        3.37        4.92      1.13 o 
  -2   2   0      430.48      399.20     11.05 o 
  -1   2   0      899.84      886.01      8.38 o 
   0   2   0      138.71      108.72      1.93 o 
   1   2   0      325.17      265.30      3.07 o 
   2   2   0      116.64      131.02      2.07 o 
   3   2   0        0.11        1.37      0.59 o 
   4   2   0        0.10        4.08      1.10 o 
   5   2   0        1.59        4.48      2.17 o 
  -6   3   0       31.14       33.47      3.18 o 
  -5   3   0        4.51        4.20      1.12 o 
  -4   3   0        3.37        3.34      0.76 o 
  -2   3   0      170.39      175.71      2.69 o 
  -1   3   0       88.16       86.76      1.31 o 
   0   3   0      365.16      388.27      4.09 o 
   1   3   0      750.45      815.67     13.54 o 
   2   3   0      545.91      560.80     10.52 o 
   3   3   0       58.05       56.40      2.14 o 
   4   3   0      108.36      118.09      2.76 o 
   5   3   0        0.76        2.02      1.50 o 
  -6   4   0        0.00        1.93      1.50 o 
  -5   4   0        9.61        6.95      1.02 o 
  -4   4   0        2.97        3.97      1.54 o 
  -3   4   0      304.62      297.39      6.81 o 
  -2   4   0      379.26      421.93      3.93 o 
  -1   4   0      732.89      725.54      6.63 o 
   0   4   0      438.18      430.27      8.29 o 
   1   4   0       42.58       48.78      2.75 o 
   2   4   0       37.00       40.60      2.67 o 
   3   4   0        2.39        4.68      1.51 o 
   4   4   0       16.37       21.90      1.73 o 
  -5   5   0        0.05        3.36      1.82 o 
  -4   5   0       26.85       28.90      2.90 o 
  -3   5   0       20.41       23.71      0.92 o 
  -2   5   0      199.05      186.62      3.00 o 
  -1   5   0       84.86       91.02      3.19 o 
   1   5   0      111.94       97.16      3.85 o 
   2   5   0      125.37      120.51      4.70 o 
   3   5   0       26.79       27.57      1.93 o 
   4   5   0        9.84        6.45      1.15 o 
  -5   6   0       45.63       44.43      2.78 o 
  -4   6   0      102.82       86.44      4.00 o 
  -3   6   0       26.88       21.29      1.24 o 
  -2   6   0      381.81      385.03     11.00 o 
  -1   6   0       14.86       15.31      2.37 o 
   0   6   0      186.31      189.42      5.23 o 
   1   6   0       70.62       67.17      3.53 o 
   2   6   0        9.95        7.05      2.36 o 
   3   6   0        0.51        2.71      1.48 o 
  -5   7   0       16.06       17.09      3.97 o 
  -4   7   0       24.90       27.93      3.79 o 
  -3   7   0        0.00        2.13      1.60 o 
  -2   7   0       66.53       60.43      2.85 o 
  -1   7   0      614.93      658.35     13.41 o 
   0   7   0      349.90      322.80      8.12 o 
   1   7   0       42.22       47.04      4.15 o 
   2   7   0       15.82       22.28      3.22 o 
   3   7   0       14.40       10.94      2.86 o 
  -5   8   0       12.79       14.59      2.19 o 
  -4   8   0        1.65        3.95      1.29 o 
  -3   8   0       38.96       31.60      1.68 o 
  -2   8   0       22.15       23.97      3.02 o 
  -1   8   0        8.73        9.41      2.34 o 
   0   8   0        0.86        6.17      3.21 o 
   1   8   0       33.03       31.24      3.98 o 
   2   8   0        8.29        4.86      2.39 o 
  -4   9   0       26.25       18.62      2.04 o 
  -3   9   0        2.23        5.53      1.68 o 
  -2   9   0        9.63        9.42      1.55 o 
  -1   9   0       63.22       59.90      4.16 o 
   0   9   0       47.43       70.16      4.85 o 
   1   9   0        7.55        6.60      2.06 o 
  -3  10   0        6.14        6.15      1.29 o 
  -2  10   0        0.59        1.26      2.42 o 
  -1  10   0        2.63        3.17      1.58 o 
   0  10   0       25.50       21.69      3.71 o 
   0 -10   1        0.87        7.05      3.29 o 
   1 -10   1       12.86       14.88      3.10 o 
   2 -10   1        9.60        9.45      2.95 o 
   3 -10   1       18.06       18.53      3.30 o 
  -1  -9   1       27.51       27.84      3.52 o 
   0  -9   1       15.62       16.88      2.87 o 
   1  -9   1        2.22        2.35      2.35 o 
   2  -9   1       82.74       86.61      7.61 o 
   3  -9   1       23.71       23.99      1.77 o 
   4  -9   1        0.29        1.64      1.15 o 
  -2  -8   1        4.51        5.16      2.61 o 
  -1  -8   1       97.27       93.56      4.77 o 
   0  -8   1        1.31        9.85      3.15 o 
   1  -8   1        2.68        4.19      1.65 o 
   2  -8   1      248.00      250.12      5.02 o 
   3  -8   1        4.86        3.56      0.80 o 
   4  -8   1       15.46       17.13      3.79 o 
   5  -8   1       11.20       10.39      2.40 o 
  -3  -7   1        1.64        5.28      2.94 o 
  -2  -7   1        1.89        7.76      3.29 o 
  -1  -7   1       70.45       57.48      3.90 o 
   0  -7   1      111.68      116.55      5.03 o 
   1  -7   1        1.55        5.25      1.87 o 
   2  -7   1      372.40      365.03      5.88 o 
   3  -7   1        0.26        4.19      1.66 o 
   4  -7   1        1.10        2.15      1.30 o 
   5  -7   1       23.54       21.48      2.66 o 
  -3  -6   1        2.75        4.73      1.38 o 
  -2  -6   1        1.37        1.83      1.35 o 
  -1  -6   1      157.82      154.38      4.68 o 
   0  -6   1       87.09       83.89      3.56 o 
   2  -6   1       58.61       72.66      2.32 o 
   3  -6   1       99.08      105.43      2.88 o 
   4  -6   1        3.50        5.72      3.12 o 
   5  -6   1        2.36        2.28      1.32 o 
  -4  -5   1       23.12       22.21      3.14 o 
  -3  -5   1        5.07        5.42      1.17 o 
  -2  -5   1       18.29       19.62      1.43 o 
  -1  -5   1      365.03      373.44      9.15 o 
   1  -5   1      496.50      460.20      6.60 o 
   2  -5   1       60.30       60.05      1.92 o 
   3  -5   1       86.82       90.50      2.59 o 
   4  -5   1       26.42       35.22      5.69 o 
   5  -5   1       25.09       40.11      2.99 o 
  -4  -4   1       54.23       48.38      2.18 o 
  -3  -4   1       11.84       14.55      1.51 o 
  -2  -4   1        8.78       12.69      1.22 o 
  -1  -4   1      216.89      220.63      4.58 o 
   0  -4   1      179.22      142.90      4.10 o 
   1  -4   1       37.07       38.54      1.09 o 
   2  -4   1      124.15      114.60      4.71 o 
   3  -4   1      177.07      208.11      4.51 o 
   4  -4   1      124.30      139.52      8.94 o 
   5  -4   1        2.51        2.70      0.92 o 
   6  -4   1       12.28        9.67      3.51 o 
  -5  -3   1        6.79        6.09      1.64 o 
  -4  -3   1       12.12        8.91      1.20 o 
  -3  -3   1      109.11      100.64      4.64 o 
  -2  -3   1      430.19      485.17      5.21 o 
  -1  -3   1       16.72       12.62      1.60 o 
   0  -3   1      285.05      257.97      4.08 o 
   1  -3   1      177.41      172.57      2.12 o 
   2  -3   1       19.28       14.94      0.55 o 
   3  -3   1        3.33        4.65      0.81 o 
   4  -3   1       46.04       43.65      2.21 o 
   5  -3   1       15.17       19.04      1.68 o 
   6  -3   1        0.19        3.91      1.63 o 
  -5  -2   1        3.51        3.59      1.78 o 
  -4  -2   1        2.70        3.45      0.91 o 
  -3  -2   1      175.47      164.57      4.75 o 
  -2  -2   1      553.01      542.29      4.91 o 
  -1  -2   1      330.02      291.12      7.16 o 
   0  -2   1     1001.16     1059.48     12.06 o 
   2  -2   1       50.96       49.76      0.95 o 
   4  -2   1        0.09        2.88      1.13 o 
   5  -2   1        7.57       10.27      1.85 o 
   6  -2   1        5.10        2.28      1.75 o 
  -5  -1   1        2.79        3.78      1.88 o 
  -4  -1   1        9.80        7.29      0.96 o 
  -3  -1   1      106.39      119.59      2.21 o 
  -2  -1   1      797.25      734.42      7.21 o 
  -1  -1   1      274.67      301.35      4.11 o 
   1  -1   1      150.48      143.25      2.16 o 
   2  -1   1       22.74       26.34      1.03 o 
   3  -1   1       76.11       80.03      3.74 o 
   4  -1   1        2.76        3.64      1.03 o 
   5  -1   1        7.74       11.94      2.06 o 
  -5   0   1       36.53       33.78      4.66 o 
  -4   0   1        1.14        2.28      1.52 o 
  -3   0   1       85.25       86.68      2.68 o 
  -2   0   1      384.96      401.45      3.47 o 
  -1   0   1      200.88      136.55      1.70 o 
   1   0   1       22.95       39.44      0.48 o 
   2   0   1      109.79       82.90      1.39 o 
   3   0   1        7.20        4.40      0.47 o 
   4   0   1       20.78       22.46      4.08 o 
   5   0   1       18.33       13.12      4.27 o 
  -5   1   1       29.68       31.15      2.68 o 
  -4   1   1        1.39        3.65      1.18 o 
  -3   1   1       76.46       64.54      3.20 o 
  -1   1   1      315.52      272.69      1.68 o 
   1   1   1      861.15      866.95      6.86 o 
   2   1   1       21.12       24.38      0.91 o 
   3   1   1      292.46      282.46      3.06 o 
   4   1   1        7.01        4.04      0.73 o 
   5   1   1        5.14        4.59      2.80 o 
  -6   2   1        2.12        3.06      1.64 o 
  -5   2   1       13.39       11.31      1.37 o 
  -4   2   1        2.26        3.46      0.76 o 
  -2   2   1      150.85      132.21      1.79 o 
  -1   2   1       24.31       32.94      0.74 o 
   0   2   1     2195.25     2086.21     32.91 o 
   1   2   1      282.14      226.89      4.22 o 
   2   2   1        3.48        2.47      1.04 o 
   3   2   1       91.32       97.12      2.52 o 
   4   2   1        0.33        2.25      1.12 o 
   5   2   1        4.27        2.40      1.72 o 
  -6   3   1        4.01        2.46      1.25 o 
  -5   3   1       90.24      107.26      4.43 o 
  -4   3   1       22.37       28.44      1.47 o 
  -3   3   1       22.01       22.44      1.91 o 
  -2   3   1      447.51      527.39      7.32 o 
  -1   3   1      721.81      689.43      8.24 o 
   0   3   1       18.19       24.38      2.21 o 
   1   3   1      447.93      440.86      6.99 o 
   2   3   1      328.16      338.17      8.66 o 
   3   3   1       95.60       97.44      3.46 o 
   4   3   1       31.99       30.41      1.73 o 
   5   3   1        6.85        3.97      1.28 o 
  -6   4   1       11.55        8.31      1.74 o 
  -5   4   1        1.47        2.91      1.06 o 
  -4   4   1        1.39        3.86      1.03 o 
  -3   4   1      269.98      285.43      4.52 o 
  -2   4   1      163.03      161.94      4.56 o 
  -1   4   1       25.00       13.52      1.47 o 
   0   4   1       14.76       14.71      1.79 o 
   1   4   1      177.92      187.73      5.12 o 
   2   4   1       16.61       17.11      1.98 o 
   3   4   1        0.27        1.46      1.68 o 
   4   4   1      104.42      103.02      5.29 o 
  -5   5   1       10.68       12.72      2.04 o 
  -4   5   1      117.25      119.89      8.25 o 
  -3   5   1        2.73        3.81      1.16 o 
  -2   5   1        4.75        3.52      0.79 o 
   1   5   1       41.78       42.31      3.04 o 
   2   5   1        8.43       11.44      2.31 o 
   3   5   1        2.97        3.82      1.41 o 
   4   5   1       13.51       11.11      1.84 o 
  -5   6   1        1.23        2.33      2.99 o 
  -4   6   1       63.54       65.18      7.22 o 
  -3   6   1       16.90       17.89      2.39 o 
  -2   6   1      243.07      251.67      6.18 o 
  -1   6   1       46.38       50.21      3.04 o 
   0   6   1      117.00      112.62      3.69 o 
   1   6   1      254.41      263.16      6.87 o 
   2   6   1        5.24        9.57      2.81 o 
   3   6   1        1.54        4.33      1.68 o 
  -5   7   1        1.27        2.51      1.44 o 
  -4   7   1        5.00        6.60      1.58 o 
  -3   7   1        1.47        4.70      1.63 o 
  -2   7   1      122.88      132.03      4.74 o 
  -1   7   1        1.52        4.26      1.43 o 
   0   7   1       38.64       37.60      3.00 o 
   1   7   1      313.70      341.94      8.47 o 
   2   7   1       18.62       24.02      3.39 o 
   3   7   1        6.76       12.20      3.23 o 
  -5   8   1        0.67        1.41      3.64 o 
  -4   8   1        0.19        2.17      3.42 o 
  -3   8   1       16.26       15.46      2.08 o 
  -2   8   1       53.24       50.44      3.44 o 
  -1   8   1       26.70       29.65      3.05 o 
   0   8   1        0.65        5.12      3.60 o 
   1   8   1       38.66       39.64      4.12 o 
   2   8   1        2.81        1.70      1.70 o 
  -4   9   1        0.50        3.40      1.96 o 
  -3   9   1       18.03       17.15      1.59 o 
  -2   9   1       59.50       54.61      3.86 o 
  -1   9   1       57.36       53.01      4.01 o 
   0   9   1        0.60        3.26      3.05 o 
   1   9   1        7.42        6.29      2.62 o 
  -3  10   1       20.15       18.87      1.92 o 
  -2  10   1       32.89       32.03      3.81 o 
  -1  10   1       10.01       18.91      3.12 o 
   0  10   1        0.82        9.41      3.99 o 
   0 -10   2       42.21       38.97      3.98 o 
   1 -10   2        2.16        7.45      2.40 o 
   2 -10   2        5.54        5.66      2.31 o 
   3 -10   2       19.79       22.04      2.45 o 
  -1  -9   2        0.03        5.81      3.30 o 
   0  -9   2       35.98       32.38      3.52 o 
   1  -9   2       57.67       55.05      4.40 o 
   2  -9   2        1.10        1.63      0.90 o 
   3  -9   2       28.25       24.08      1.79 o 
   4  -9   2       16.78       16.24      2.14 o 
  -2  -8   2        0.05       -1.97      2.94 o 
  -1  -8   2       10.79       11.16      2.87 o 
   0  -8   2      113.90      105.37      4.87 o 
   1  -8   2       65.44       55.31      4.24 o 
   2  -8   2       34.65       30.08      1.89 o 
   3  -8   2       16.13       16.95      1.65 o 
   4  -8   2        0.07        3.99      2.04 o 
   5  -8   2        0.01        0.67      1.99 o 
  -3  -7   2       13.61       21.66      3.66 o 
  -2  -7   2       43.10       31.33      3.55 o 
  -1  -7   2       56.08       60.59      4.07 o 
   0  -7   2      879.48      942.53     17.33 o 
   1  -7   2      403.29      410.47     10.19 o 
   2  -7   2      377.35      385.54      6.80 o 
   3  -7   2       84.18       97.20     12.61 o 
   4  -7   2        0.99        1.94      1.71 o 
   5  -7   2        6.85        8.33      1.68 o 
  -3  -6   2       15.51       14.04      2.40 o 
  -2  -6   2        0.46        4.33      1.33 o 
  -1  -6   2       60.00       57.19      3.39 o 
   0  -6   2        7.33        9.43      1.99 o 
   1  -6   2        3.08        3.51      0.76 o 
   2  -6   2       18.28       15.00      1.31 o 
   3  -6   2        5.69        3.25      0.68 o 
   4  -6   2        0.14        1.65      1.86 o 
   5  -6   2       73.21       79.68      8.75 o 
  -4  -5   2       11.63        7.75      2.13 o 
  -3  -5   2      162.61      151.71      6.81 o 
  -2  -5   2       39.64       42.74      1.66 o 
  -1  -5   2      177.61      180.84      5.22 o 
   1  -5   2       67.09       74.83      1.38 o 
   2  -5   2        0.09        2.63      1.13 o 
   3  -5   2       16.99       13.12      0.72 o 
   4  -5   2       46.79       45.41      2.95 o 
   5  -5   2        7.87        8.71      1.57 o 
  -4  -4   2       14.78       12.42      1.42 o 
  -3  -4   2      203.13      216.44      4.23 o 
  -2  -4   2       12.71       18.04      1.69 o 
  -1  -4   2      131.25      120.14      4.23 o 
   0  -4   2      866.06      850.00      7.74 o 
   1  -4   2      245.39      246.12      2.47 o 
   2  -4   2      501.86      525.98      6.33 o 
   3  -4   2      481.70      516.46     11.48 o 
   4  -4   2        8.52       11.48      1.33 o 
   5  -4   2        0.85        7.03      1.81 o 
   6  -4   2        5.93        3.51      1.37 o 
  -5  -3   2        1.22       -1.09      2.69 o 
  -4  -3   2       11.15       10.84      1.25 o 
  -3  -3   2        0.66        2.15      1.00 o 
  -2  -3   2      437.49      479.45      5.04 o 
  -1  -3   2     1368.77     1473.74     24.21 o 
   0  -3   2        0.13        3.83      1.11 o 
   1  -3   2        0.33        1.93      0.60 o 
   2  -3   2      193.68      160.43      3.24 o 
   3  -3   2        7.17        8.20      0.85 o 
   4  -3   2       10.49        9.92      1.00 o 
   5  -3   2        4.63        7.63      1.22 o 
   6  -3   2       14.44       15.85      2.46 o 
  -5  -2   2        4.23        3.13      1.14 o 
  -4  -2   2        3.35        4.87      1.13 o 
  -3  -2   2       16.87       19.25      1.34 o 
  -2  -2   2       58.76       52.91      2.07 o 
  -1  -2   2      364.48      316.32      3.79 o 
   1  -2   2      184.39      197.77      1.55 o 
   2  -2   2       24.60       32.02      1.15 o 
   3  -2   2      295.46      260.10      4.22 o 
   4  -2   2      125.81      137.95      4.00 o 
   5  -2   2        0.25        3.61      1.64 o 
   6  -2   2        2.66        3.90      1.76 o 
  -5  -1   2       31.60       25.30      3.27 o 
  -4  -1   2      149.07      159.72      3.08 o 
  -3  -1   2       44.65       37.01      1.05 o 
  -2  -1   2      311.80      251.18      2.62 o 
  -1  -1   2      331.29      338.66      3.70 o 
   0  -1   2      176.25      176.45      2.22 o 
   2  -1   2       18.66       17.31      0.57 o 
   3  -1   2      131.60      136.14     13.05 o 
   4  -1   2        2.32        6.18      1.07 o 
   5  -1   2        0.28        2.67      1.28 o 
  -5   0   2       19.27       24.24      2.43 o 
  -4   0   2       23.34       21.90      1.64 o 
  -3   0   2        1.56        1.99      0.41 o 
  -2   0   2      376.69      356.26      2.31 o 
  -1   0   2      777.62      645.34      8.52 o 
   2   0   2       63.61       82.28      1.22 o 
   3   0   2      317.34      314.99     14.69 o 
   4   0   2        5.01        4.42      2.92 o 
   5   0   2        0.17        0.61      1.71 o 
  -5   1   2       10.45       14.31      4.08 o 
  -4   1   2       37.67       36.97      1.92 o 
  -3   1   2       86.46       74.46      1.66 o 
  -2   1   2       45.72       39.55      0.76 o 
  -1   1   2      387.52      337.19      3.66 o 
   0   1   2      119.97       97.19      1.99 o 
   1   1   2      764.36      773.14      6.84 o 
   2   1   2       38.67       30.04      1.16 o 
   3   1   2       57.96       57.42      2.02 o 
   4   1   2       86.46       88.93      5.35 o 
   5   1   2       12.82       11.82      1.81 o 
  -6   2   2        0.47        0.93      1.84 o 
  -5   2   2        0.82        3.30      1.04 o 
  -4   2   2       22.15       25.66      3.15 o 
  -3   2   2       99.23      112.82      4.26 o 
  -2   2   2      342.83      342.74      6.57 o 
  -1   2   2      451.18      476.86      3.41 o 
   0   2   2     2004.23     1956.81     42.78 o 
   1   2   2      798.62      803.07      8.34 o 
   2   2   2       38.61       43.73      2.34 o 
   3   2   2      180.36      180.96      4.75 o 
   4   2   2       53.48       51.37      2.76 o 
   5   2   2        2.42        4.06      1.52 o 
  -6   3   2        4.11        6.19      1.64 o 
  -5   3   2       19.77       28.43      8.05 o 
  -4   3   2        0.01        3.35      1.26 o 
  -3   3   2      131.64      126.57      5.29 o 
  -2   3   2        0.22        1.79      0.60 o 
  -1   3   2        7.43       10.89      0.68 o 
   0   3   2       92.90       77.94      3.84 o 
   1   3   2      139.30      127.37      3.56 o 
   2   3   2      182.21      190.72      4.88 o 
   3   3   2       14.02       12.47      1.20 o 
   4   3   2        7.29        8.62      1.18 o 
   5   3   2        3.21        2.42      1.80 o 
  -6   4   2        0.00        3.63      2.33 o 
  -5   4   2       32.27       36.55      2.25 o 
  -4   4   2        0.01        2.78      1.23 o 
  -3   4   2      118.27      107.75      5.06 o 
  -2   4   2     1911.73     2106.18     21.66 o 
  -1   4   2      848.94     1005.77     16.02 o 
   0   4   2      189.13      197.53      4.82 o 
   1   4   2       42.90       33.06      2.67 o 
   2   4   2      119.49      125.99      4.41 o 
   3   4   2        1.75        3.83      0.99 o 
   4   4   2        0.66        1.74      1.30 o 
  -5   5   2        0.18        2.41      1.94 o 
  -4   5   2       46.40       52.04      2.60 o 
  -3   5   2        5.37        8.36      1.56 o 
  -2   5   2       67.45       63.43      3.28 o 
  -1   5   2       32.78       39.44      2.64 o 
   1   5   2       15.28       11.95      2.19 o 
   2   5   2      197.67      195.89      5.37 o 
   3   5   2        4.26        4.75      1.20 o 
   4   5   2       14.10       10.00      1.38 o 
  -5   6   2        7.17        9.21      3.55 o 
  -4   6   2      104.91      118.96      3.79 o 
  -3   6   2        2.33        4.68      0.85 o 
  -1   6   2      239.15      220.28      6.52 o 
   0   6   2      242.30      236.97      5.74 o 
   1   6   2      211.80      218.00      6.59 o 
   2   6   2       31.93       28.07      2.86 o 
   3   6   2        4.47        0.56      1.45 o 
  -5   7   2        0.53        2.31      2.04 o 
  -4   7   2       82.45       88.92      3.32 o 
  -3   7   2        1.56        2.13      1.19 o 
  -2   7   2        3.42        2.75      1.20 o 
  -1   7   2     1006.60     1015.68     18.80 o 
   0   7   2      241.56      236.37      7.67 o 
   1   7   2       70.93       74.92      4.44 o 
   2   7   2       53.05       54.56      4.19 o 
   3   7   2        3.35        3.03      2.97 o 
  -5   8   2       15.51       16.30      2.52 o 
  -4   8   2       19.06       18.29      2.21 o 
  -3   8   2       10.62        7.60      1.16 o 
  -2   8   2       55.45       56.75      3.70 o 
  -1   8   2       37.24       41.50      3.23 o 
   0   8   2       58.35       49.12      3.93 o 
   1   8   2        5.55        4.81      2.85 o 
   2   8   2       19.14       20.01      3.37 o 
  -4   9   2       33.11       33.75      2.82 o 
  -3   9   2       11.95       11.11      2.07 o 
  -2   9   2        3.15        2.86      1.65 o 
  -1   9   2       22.15       25.39      2.99 o 
   0   9   2       32.39       37.95      4.48 o 
   1   9   2        8.23        2.80      1.69 o 
  -3  10   2        0.36        1.46      1.60 o 
  -2  10   2        2.66        3.81      1.69 o 
  -1  10   2       15.73       16.47      3.31 o 
   0  10   2       16.53       14.29      3.27 o 
   0 -10   3        3.89        5.80      2.49 o 
   1 -10   3       18.22       21.04      3.64 o 
   2 -10   3       11.26        6.40      2.29 o 
   3 -10   3        0.03        3.61      3.05 o 
  -1  -9   3       17.97       18.12      3.72 o 
   0  -9   3       10.63        7.95      2.59 o 
   1  -9   3       44.83       37.98      3.40 o 
   2  -9   3       25.01       24.51      2.63 o 
   3  -9   3        0.81        2.91      1.91 o 
   4  -9   3        4.33        2.77      1.30 o 
  -2  -8   3       49.65       50.12      4.39 o 
  -1  -8   3       27.30       37.25      4.09 o 
   0  -8   3        2.72        4.15      1.52 o 
   1  -8   3       29.60       25.37      1.50 o 
   2  -8   3       23.72       22.28      1.60 o 
   3  -8   3       22.07       25.54      5.01 o 
   4  -8   3        6.19        1.92      1.06 o 
   5  -8   3        0.03        1.40      2.23 o 
  -3  -7   3        1.71        5.37      2.36 o 
  -2  -7   3        2.48        5.57      2.04 o 
  -1  -7   3        6.65        8.37      2.19 o 
   0  -7   3       59.90       55.95      3.82 o 
   1  -7   3        0.00        3.67      1.38 o 
   2  -7   3      107.70      126.87      3.15 o 
   3  -7   3      157.59      172.03      4.27 o 
   4  -7   3        0.05        2.11      1.65 o 
   5  -7   3       20.22       16.76      2.33 o 
  -3  -6   3        0.19        7.65      2.51 o 
  -2  -6   3       11.85       16.15      1.35 o 
  -1  -6   3        2.52        3.50      1.40 o 
   0  -6   3      283.87      256.45      7.06 o 
   1  -6   3       37.14       40.32      1.14 o 
   2  -6   3        1.38        4.28      0.89 o 
   3  -6   3      210.44      242.66      3.64 o 
   4  -6   3        7.69        4.13      1.27 o 
   5  -6   3        7.27        9.01      2.54 o 
  -4  -5   3        1.03        1.96      2.62 o 
  -3  -5   3        1.67        3.64      4.03 o 
  -2  -5   3       11.56       14.18      1.23 o 
  -1  -5   3       90.27       92.59      2.51 o 
   1  -5   3      104.36      103.80      2.18 o 
   2  -5   3       39.06       46.47      4.28 o 
   3  -5   3      104.44       99.82      2.95 o 
   4  -5   3        2.32        3.93      1.31 o 
   5  -5   3        2.51        4.13      1.13 o 
  -4  -4   3        5.38        3.35      1.04 o 
  -3  -4   3      316.31      312.58     10.40 o 
  -2  -4   3       44.42       43.39      2.28 o 
  -1  -4   3      263.38      289.26      3.56 o 
   0  -4   3       84.86       93.67      3.52 o 
   1  -4   3      346.94      327.12      6.06 o 
   2  -4   3      100.65      125.46      3.52 o 
   3  -4   3       44.80       43.79      1.52 o 
   4  -4   3      164.11      180.02      4.52 o 
   5  -4   3        7.49        6.63      1.25 o 
  -5  -3   3        3.15        2.92      1.86 o 
  -4  -3   3        0.73        2.69      0.95 o 
  -3  -3   3       86.96       84.91      5.52 o 
  -2  -3   3        0.01        2.56      0.80 o 
  -1  -3   3      107.55      150.10      4.48 o 
   0  -3   3      534.87      487.15      8.30 o 
   1  -3   3       28.69       21.60      0.66 o 
   2  -3   3       40.79       38.35      0.93 o 
   3  -3   3        9.17        8.48      1.67 o 
   4  -3   3      148.30      181.17      5.46 o 
   5  -3   3        9.11       10.19      2.40 o 
  -5  -2   3        3.32        3.57      2.08 o 
  -4  -2   3       98.45       91.53      2.16 o 
  -3  -2   3        0.10        0.58      1.07 o 
  -2  -2   3       81.23       90.65      1.54 o 
  -1  -2   3       63.07       53.66      0.84 o 
   0  -2   3      105.57       88.53      5.17 o 
   1  -2   3      383.63      340.64      5.52 o 
   2  -2   3      127.87      122.78      2.99 o 
   3  -2   3       31.98       26.27      1.71 o 
   4  -2   3       55.02       57.91      4.34 o 
   5  -2   3        0.22        4.51      1.76 o 
  -5  -1   3        8.13        5.45      1.44 o 
  -4  -1   3        1.80        1.96      0.98 o 
  -3  -1   3        1.29        2.06      0.41 o 
  -2  -1   3     1658.95     1776.50     16.05 o 
  -1  -1   3      487.14      483.13      6.85 o 
   0  -1   3      590.66      522.56      6.36 o 
   2  -1   3        3.34        3.84      0.33 o 
   3  -1   3        7.66        6.25      0.43 o 
   4  -1   3        5.81        6.52      1.13 o 
   5  -1   3        0.10        3.78      1.78 o 
  -5   0   3        0.76        5.58      2.23 o 
  -4   0   3       10.40        8.84      0.77 o 
  -3   0   3        0.31        2.90      0.71 o 
  -2   0   3      390.98      324.90      3.00 o 
  -1   0   3        1.23        0.61      0.67 o 
   0   0   3        0.01        2.98      1.20 o 
   2   0   3        2.37        1.29      0.62 o 
   3   0   3        9.58        9.30      1.05 o 
   4   0   3       92.59      111.30      8.75 o 
   5   0   3        1.58        3.70      1.64 o 
  -5   1   3       51.74       63.33      2.68 o 
  -4   1   3       11.28       13.38      1.98 o 
  -3   1   3        0.56        3.97      1.13 o 
  -2   1   3      884.47      889.46      8.13 o 
  -1   1   3      109.02      109.81      2.28 o 
   0   1   3      362.74      359.44      3.74 o 
   1   1   3       86.51       97.72      1.20 o 
   2   1   3       11.38       16.03      0.85 o 
   3   1   3       37.17       37.08      1.88 o 
   4   1   3        0.09        3.26      1.41 o 
   5   1   3        0.21        2.49      1.73 o 
  -6   2   3        0.57        0.46      1.82 o 
  -5   2   3       86.55       98.00      4.10 o 
  -4   2   3        1.43        3.09      1.19 o 
  -3   2   3        5.39        4.88      0.48 o 
  -2   2   3     1137.07     1224.44     16.24 o 
  -1   2   3      401.76      429.27      4.02 o 
   0   2   3       74.52       82.10      1.80 o 
   1   2   3       38.38       36.99      1.35 o 
   2   2   3      170.78      146.06      2.95 o 
   3   2   3       49.65       53.42      2.61 o 
   4   2   3       10.26        9.35      1.05 o 
   5   2   3        5.81        3.27      1.70 o 
  -6   3   3        1.34        3.55      2.37 o 
  -5   3   3       31.36       28.17      2.81 o 
  -4   3   3      131.56      127.86      3.87 o 
  -3   3   3        0.54        1.52      1.24 o 
  -2   3   3      769.73      797.11      7.29 o 
  -1   3   3       44.58       43.88      0.88 o 
   0   3   3      413.51      437.34     10.47 o 
   1   3   3       89.91       84.70      3.12 o 
   2   3   3       60.15       77.63      2.97 o 
   3   3   3      188.76      206.86      4.47 o 
   4   3   3       20.33       21.65      1.62 o 
   5   3   3       17.16       12.60      2.44 o 
  -6   4   3        0.05        3.91      3.48 o 
  -5   4   3       18.66       19.75      1.96 o 
  -4   4   3        1.00        2.42      0.94 o 
  -3   4   3       91.77       90.04      4.10 o 
  -2   4   3        0.71        2.01      0.79 o 
  -1   4   3       59.78       78.19      2.75 o 
   0   4   3      201.04      188.99      4.60 o 
   1   4   3       72.04       80.87      3.76 o 
   2   4   3        1.39        2.03      0.99 o 
   3   4   3       11.33        8.61      1.31 o 
   4   4   3        6.42        5.58      1.06 o 
  -5   5   3        8.01       12.28      2.01 o 
  -4   5   3      104.99      108.16      3.44 o 
  -3   5   3      239.00      240.83      3.42 o 
  -2   5   3       21.55       23.89      3.01 o 
  -1   5   3      392.87      387.48      9.78 o 
   1   5   3        5.38        6.65      1.54 o 
   2   5   3        3.23        2.09      1.22 o 
   3   5   3       10.27        9.66      1.52 o 
   4   5   3        0.59        3.18      1.35 o 
  -5   6   3        2.99        2.85      1.33 o 
  -4   6   3       97.08      100.73      3.67 o 
  -3   6   3      106.78       98.93      5.11 o 
  -2   6   3       16.13       17.29      1.90 o 
  -1   6   3       79.86       72.52      3.31 o 
   0   6   3       92.21      102.90      4.16 o 
   1   6   3        7.96       12.21      2.47 o 
   2   6   3       13.44       20.18      2.67 o 
   3   6   3        0.00        6.00      2.96 o 
  -5   7   3        2.69        2.52      1.82 o 
  -4   7   3       16.14       20.20      1.97 o 
  -3   7   3        6.65        8.45      2.01 o 
  -2   7   3       36.25       36.25      2.67 o 
  -1   7   3       31.98       37.60      2.92 o 
   0   7   3       51.62       52.53      3.59 o 
   1   7   3       95.95      107.18      5.04 o 
   2   7   3       51.44       50.73      4.11 o 
   3   7   3       10.29        3.45      2.69 o 
  -5   8   3        0.86        1.10      1.81 o 
  -4   8   3        2.70        5.20      1.60 o 
  -3   8   3       61.62       61.27      2.16 o 
  -2   8   3       12.57       13.49      2.38 o 
  -1   8   3       80.16       86.26      5.07 o 
   0   8   3       24.07       29.14      3.33 o 
   1   8   3        8.21       14.37      3.27 o 
   2   8   3       26.30       23.93      3.77 o 
  -4   9   3        0.64        3.06      1.60 o 
  -3   9   3       13.39       10.93      1.35 o 
  -2   9   3       13.69       17.65      2.73 o 
  -1   9   3       48.20       39.03      4.00 o 
   0   9   3        3.93        6.29      2.39 o 
   1   9   3        7.94        9.20      2.99 o 
  -3  10   3       10.73        9.37      1.39 o 
  -2  10   3       59.91       64.40      4.97 o 
  -1  10   3        7.93        4.20      3.11 o 
   0  10   3        1.66        3.49      1.99 o 
   0 -10   4       70.45       73.03      5.28 o 
   1 -10   4        1.73        3.31      1.96 o 
   2 -10   4        9.38        7.04      2.28 o 
   3 -10   4       13.02        9.82      2.57 o 
  -1  -9   4        2.31        5.46      2.10 o 
   0  -9   4       44.38       51.11      4.46 o 
   1  -9   4        5.79        6.25      1.79 o 
   2  -9   4       30.63       33.00      3.59 o 
   3  -9   4       50.58       56.39      2.82 o 
   4  -9   4       13.12        8.81      1.70 o 
  -2  -8   4        9.53       13.26      3.34 o 
  -1  -8   4        9.77       13.23      2.71 o 
   0  -8   4       81.51       73.86      4.56 o 
   1  -8   4        0.01        1.60      1.39 o 
   2  -8   4       43.86       41.90      2.48 o 
   3  -8   4      205.97      215.83      4.74 o 
   4  -8   4        0.67        3.16      1.64 o 
   5  -8   4        0.68        4.38      1.99 o 
  -3  -7   4       18.09       18.02      3.13 o 
  -2  -7   4       19.13       23.09      3.08 o 
  -1  -7   4       37.74       37.16      3.95 o 
   0  -7   4       81.47       84.52      4.43 o 
   1  -7   4      581.86      571.08      7.13 o 
   2  -7   4      179.22      179.95      4.53 o 
   3  -7   4       15.76       18.23      2.30 o 
   4  -7   4       12.85       11.50      3.57 o 
   5  -7   4        0.32        1.16      1.85 o 
  -3  -6   4       43.17       57.20      4.55 o 
  -2  -6   4        7.60        7.40      1.08 o 
  -1  -6   4        3.82        5.41      2.57 o 
   0  -6   4      250.02      229.26      2.99 o 
   1  -6   4        6.49        5.20      0.88 o 
   2  -6   4       34.10       32.68      2.02 o 
   3  -6   4        5.51        4.81      1.66 o 
   4  -6   4       22.84       26.39      5.40 o 
   5  -6   4        8.65       10.81      1.90 o 
  -4  -5   4        0.72        0.27      2.90 o 
  -3  -5   4       55.96       53.28      3.03 o 
  -2  -5   4       36.36       29.84      4.07 o 
  -1  -5   4      211.61      220.56      4.02 o 
   0  -5   4       30.40       30.10      0.83 o 
   1  -5   4       80.43       75.17      1.68 o 
   2  -5   4      206.75      180.72      7.33 o 
   3  -5   4        7.87        7.99      0.82 o 
   4  -5   4       65.08       79.23      4.71 o 
   5  -5   4       28.24       37.35      2.36 o 
  -4  -4   4        0.13        1.85      1.96 o 
  -3  -4   4       13.01        7.83      1.57 o 
  -2  -4   4      116.83      104.74      2.34 o 
  -1  -4   4        5.28        7.04      0.67 o 
   0  -4   4      350.84      414.55      5.89 o 
   1  -4   4       81.41       80.55      1.63 o 
   2  -4   4       98.92       86.42      2.10 o 
   3  -4   4       16.98       17.93      0.67 o 
   4  -4   4        3.57        4.32      1.13 o 
   5  -4   4       17.43       15.75      4.26 o 
  -5  -3   4        3.91        4.88      1.57 o 
  -4  -3   4       18.17       17.40      2.76 o 
  -3  -3   4      163.55      156.81      3.52 o 
  -2  -3   4      433.43      410.07      3.98 o 
  -1  -3   4     2289.33     2419.42     37.24 o 
   0  -3   4      472.63      455.42      6.93 o 
   1  -3   4      276.99      279.16      2.81 o 
   2  -3   4      537.48      543.77      8.86 o 
   3  -3   4        0.03        0.75      0.72 o 
   4  -3   4        6.36        6.44      1.40 o 
   5  -3   4        3.11        8.44      2.38 o 
  -5  -2   4        0.01        1.17      1.49 o 
  -4  -2   4        2.82        4.98      1.33 o 
  -3  -2   4       90.34       92.09      2.45 o 
  -2  -2   4      253.91      266.28      5.48 o 
  -1  -2   4      325.83      272.41      5.33 o 
   0  -2   4      365.11      372.92      6.94 o 
   1  -2   4      250.83      201.32      2.20 o 
   2  -2   4        8.05        8.22      0.72 o 
   3  -2   4        6.96        5.85      0.72 o 
   4  -2   4       62.45       69.16      2.87 o 
   5  -2   4        3.92        3.01      1.25 o 
  -5  -1   4        8.10        6.60      1.82 o 
  -4  -1   4      192.70      188.38      4.49 o 
  -3  -1   4        2.76        3.33      1.04 o 
  -2  -1   4       17.26       18.16      0.63 o 
  -1  -1   4     1848.31     1829.97     29.85 o 
   0  -1   4     1200.76     1143.85     13.80 o 
   1  -1   4     1385.35     1548.46     26.02 o 
   2  -1   4      627.15      682.45      7.09 o 
   3  -1   4       10.93       10.16      1.20 o 
   4  -1   4        7.98        9.29      1.29 o 
   5  -1   4        1.38        3.99      2.66 o 
  -5   0   4       25.16       27.62      3.46 o 
  -4   0   4       85.55       71.99      4.21 o 
  -3   0   4        6.46        6.81      0.67 o 
  -2   0   4      422.11      491.44      4.92 o 
  -1   0   4      179.90      188.57      2.10 o 
   0   0   4      530.06      510.41      4.61 o 
   2   0   4        1.00        1.38      0.61 o 
   3   0   4        9.90        7.38      0.56 o 
   4   0   4       96.29       96.35      6.27 o 
   5   0   4        6.25        4.83      1.66 o 
  -5   1   4       13.57       14.85      1.91 o 
  -4   1   4       51.11       49.47      4.40 o 
  -3   1   4       25.80       17.38      0.71 o 
  -2   1   4      904.39      976.06      9.24 o 
  -1   1   4     1227.98     1180.55     15.29 o 
   0   1   4      239.59      306.53      3.77 o 
   1   1   4      440.02      474.73      6.03 o 
   2   1   4      244.73      243.72      3.10 o 
   3   1   4        2.40        3.67      0.82 o 
   4   1   4       61.22       60.29      7.48 o 
   5   1   4        0.03        2.58      1.66 o 
  -5   2   4        8.39        9.73      2.14 o 
  -4   2   4      117.34      130.81      3.74 o 
  -3   2   4        0.28        1.55      1.34 o 
  -2   2   4      415.67      423.65      8.21 o 
  -1   2   4        1.33        1.54      0.54 o 
   0   2   4       20.55        9.52      0.93 o 
   1   2   4      155.78      137.44      1.85 o 
   2   2   4       64.95       74.83      3.88 o 
   3   2   4       83.46       95.62      3.78 o 
   4   2   4       36.22       25.52      1.54 o 
   5   2   4        1.79        2.13      1.84 o 
  -6   3   4        3.05        5.53      2.24 o 
  -5   3   4       57.24       53.72      2.88 o 
  -4   3   4      153.93      160.80      3.43 o 
  -3   3   4       16.55       15.88      0.64 o 
  -2   3   4      397.08      446.92      6.40 o 
  -1   3   4     2211.63     2372.52     50.56 o 
   0   3   4      129.78      159.66      3.95 o 
   1   3   4       19.85       18.25      2.06 o 
   2   3   4      226.86      227.30     16.33 o 
   3   3   4        0.05        1.25      0.85 o 
   4   3   4        1.56        2.06      1.15 o 
  -5   4   4        1.53        4.55      1.51 o 
  -4   4   4        9.28        7.76      1.51 o 
  -3   4   4       58.91       52.55      1.59 o 
  -2   4   4      297.09      345.00      4.90 o 
  -1   4   4      222.85      268.70      8.29 o 
   0   4   4      194.37      217.76      4.23 o 
   1   4   4      247.21      260.26      6.53 o 
   2   4   4       18.00       15.63      2.04 o 
   3   4   4        1.84        6.03      1.70 o 
   4   4   4        1.34        4.94      1.45 o 
  -5   5   4        6.02        4.51      1.14 o 
  -4   5   4       33.28       34.89      4.03 o 
  -3   5   4      156.21      173.45      3.12 o 
  -2   5   4       38.39       45.42      2.21 o 
  -1   5   4      102.02       99.12      3.32 o 
   0   5   4       17.07       23.04      2.53 o 
   1   5   4       10.44        7.16      1.59 o 
   2   5   4       53.31       65.88      3.75 o 
   3   5   4       26.75       21.45      1.91 o 
   4   5   4        0.88        2.36      1.36 o 
  -5   6   4       16.46       16.68      2.22 o 
  -4   6   4        0.28        2.13      1.93 o 
  -3   6   4       29.69       34.73      2.66 o 
  -2   6   4      110.87      104.56      3.68 o 
  -1   6   4      322.77      340.93      7.66 o 
   0   6   4       75.82       71.55      3.60 o 
   1   6   4      331.22      344.09      9.02 o 
   2   6   4      225.97      215.06      7.47 o 
   3   6   4        1.57        4.97      2.19 o 
  -5   7   4        4.23        3.34      1.41 o 
  -4   7   4        0.13        1.63      1.46 o 
  -3   7   4       46.37       47.03      2.85 o 
  -2   7   4        3.56        8.82      1.65 o 
  -1   7   4       85.97      100.23      4.64 o 
   0   7   4      295.99      307.93      8.50 o 
   1   7   4       34.24       32.72      3.41 o 
   2   7   4       14.53        9.55      2.55 o 
   3   7   4        0.98       12.63      3.72 o 
  -4   8   4       29.88       39.36      3.99 o 
  -3   8   4        1.04        3.35      1.34 o 
  -2   8   4       59.65       60.88      2.57 o 
  -1   8   4       65.07       59.28      3.69 o 
   0   8   4       10.85        9.15      2.25 o 
   1   8   4       10.77       10.09      2.73 o 
   2   8   4        0.41        7.04      3.63 o 
  -4   9   4       17.30       16.87      4.08 o 
  -3   9   4       16.76       14.76      1.49 o 
  -2   9   4        4.43        7.76      4.14 o 
  -1   9   4       16.73       19.91      3.10 o 
   0   9   4       41.28       47.76      4.17 o 
   1   9   4        1.62        6.51      2.97 o 
  -3  10   4       20.63       17.42      2.23 o 
  -2  10   4       13.77        8.72      2.54 o 
  -1  10   4       32.70       19.55      3.51 o 
   0  10   4       16.09       14.03      3.46 o 
   0 -10   5        9.69        7.68      2.32 o 
   1 -10   5       21.53       22.19      3.73 o 
   2 -10   5       12.71        8.97      2.30 o 
   3 -10   5        0.00        4.25      2.99 o 
  -1  -9   5        0.42        5.19      3.00 o 
   0  -9   5        4.37        4.96      2.33 o 
   1  -9   5       74.16       84.24      5.23 o 
   2  -9   5        9.25       13.55      2.83 o 
   3  -9   5        0.34        2.76      1.27 o 
   4  -9   5        3.76        0.90      0.99 o 
  -2  -8   5       22.74       20.52      3.10 o 
  -1  -8   5       29.33       30.43      3.44 o 
   0  -8   5       86.05       83.42      4.45 o 
   1  -8   5      230.55      215.32      6.85 o 
   2  -8   5        8.44       10.72      2.86 o 
   3  -8   5       22.37       21.49      2.14 o 
   4  -8   5        4.13        3.20      1.54 o 
  -3  -7   5        0.46       -1.97      2.66 o 
  -2  -7   5       22.77       35.89      3.77 o 
  -1  -7   5       12.78       20.16      2.97 o 
   0  -7   5        5.68       16.04      2.60 o 
   1  -7   5      133.52      134.92      2.34 o 
   2  -7   5       88.94       93.01      3.80 o 
   3  -7   5      177.07      185.07      3.88 o 
   4  -7   5        4.02        4.33      1.64 o 
   5  -7   5        0.86        5.79      2.09 o 
  -3  -6   5       35.65       42.33      3.96 o 
  -2  -6   5      103.25      102.03      4.84 o 
  -1  -6   5        8.46       12.16      2.72 o 
   0  -6   5        4.79        5.72      1.47 o 
   1  -6   5        3.84        3.49      0.63 o 
   2  -6   5       13.46       16.92      1.68 o 
   3  -6   5       16.00       15.55      1.14 o 
   4  -6   5        6.14        2.84      0.91 o 
   5  -6   5        0.79        2.63      1.18 o 
  -4  -5   5        5.93        5.12      2.02 o 
  -3  -5   5       30.28       26.90      6.21 o 
  -2  -5   5      294.34      266.16     12.22 o 
  -1  -5   5        2.25        1.39      0.25 o 
   1  -5   5       13.29       16.54      1.48 o 
   2  -5   5       22.88       24.78      1.15 o 
   3  -5   5       64.58       69.86      1.97 o 
   4  -5   5       46.67       54.83      5.98 o 
   5  -5   5        4.51        8.32      2.40 o 
  -4  -4   5       33.27       32.05      2.01 o 
  -3  -4   5       98.71      109.22      3.01 o 
  -2  -4   5       42.12       41.31      1.16 o 
  -1  -4   5      128.08      150.03      4.18 o 
   0  -4   5      816.89      799.45     13.63 o 
   1  -4   5       53.49       65.90      2.57 o 
   2  -4   5       21.45       28.07      2.83 o 
   3  -4   5      143.81      144.51      3.31 o 
   4  -4   5      105.20      122.23      2.99 o 
   5  -4   5        3.75        4.99      2.08 o 
  -5  -3   5        0.10        1.17      1.74 o 
  -4  -3   5       18.23       14.71      1.53 o 
  -3  -3   5        8.96        9.25      1.16 o 
  -2  -3   5       15.48       17.73      0.91 o 
  -1  -3   5        8.54       10.31      1.81 o 
   0  -3   5       55.62       54.78      2.52 o 
   1  -3   5      242.77      212.31      5.25 o 
   2  -3   5        1.44        2.44      0.55 o 
   3  -3   5        2.10        3.04      0.50 o 
   4  -3   5        9.80       12.37      1.66 o 
   5  -3   5       23.04       19.34      2.58 o 
  -5  -2   5        0.08        3.03      2.21 o 
  -4  -2   5       22.52       20.85      2.27 o 
  -3  -2   5      196.92      201.99      3.33 o 
  -2  -2   5      168.08      181.98      4.85 o 
  -1  -2   5       47.55       26.80      0.70 o 
   0  -2   5      142.76      138.42      2.28 o 
   1  -2   5      243.18      260.54      5.18 o 
   2  -2   5        9.06        3.82      0.52 o 
   3  -2   5        5.53        7.19      0.58 o 
   4  -2   5       38.74       40.96      2.90 o 
   5  -2   5       11.89       17.30      1.73 o 
  -5  -1   5        0.76        2.54      1.87 o 
  -4  -1   5       48.58       50.31      1.96 o 
  -3  -1   5      102.35      107.92      2.56 o 
  -2  -1   5       36.16       33.22      1.09 o 
  -1  -1   5       96.31      103.60      4.10 o 
   0  -1   5      132.73      123.12      1.99 o 
   1  -1   5      258.93      218.54      3.73 o 
   2  -1   5      237.38      241.80      6.00 o 
   3  -1   5        3.34        3.47      0.46 o 
   4  -1   5       13.51       14.11      3.21 o 
   5  -1   5        0.09        2.65      2.68 o 
  -5   0   5       11.18       13.44      1.96 o 
  -4   0   5        4.32        3.83      0.92 o 
  -3   0   5      114.43      106.59      1.65 o 
  -2   0   5      519.34      528.62      9.82 o 
  -1   0   5      576.14      538.68     11.99 o 
   0   0   5       44.63       30.62      1.13 o 
   1   0   5      604.82      558.13     11.36 o 
   2   0   5     1368.47     1428.78     24.78 o 
   3   0   5       31.34       33.51      1.03 o 
   4   0   5       30.38       32.24      2.26 o 
   5   0   5       17.85       16.58      2.24 o 
  -5   1   5        2.29        3.98      1.33 o 
  -4   1   5        6.22        3.94      1.06 o 
  -3   1   5       48.77       39.76      1.03 o 
  -2   1   5        5.60        7.35      0.59 o 
  -1   1   5     1450.40     1448.20     20.45 o 
   0   1   5        1.52        2.50      1.71 o 
   1   1   5        3.86        4.89      0.37 o 
   2   1   5      363.61      397.76      8.93 o 
   3   1   5        1.02        3.08      0.79 o 
   4   1   5        2.34        0.44      1.39 o 
   5   1   5       16.57        9.69      1.79 o 
  -5   2   5        8.72        3.88      1.22 o 
  -4   2   5        1.36        3.53      2.34 o 
  -3   2   5        0.35        2.02      1.30 o 
  -2   2   5      315.88      324.46      3.83 o 
  -1   2   5      126.05       98.10      0.94 o 
   0   2   5        5.39        6.88      0.88 o 
   1   2   5       47.82       38.95      0.94 o 
   2   2   5      270.94      295.51      7.32 o 
   3   2   5        0.02        2.81      1.32 o 
   4   2   5        0.12        3.06      1.18 o 
   5   2   5        5.40        4.27      1.46 o 
  -5   3   5        1.07        2.96      2.30 o 
  -4   3   5      239.61      207.21      4.88 o 
  -3   3   5      100.04       89.81      2.26 o 
  -2   3   5      163.99      175.50      2.94 o 
  -1   3   5      992.02     1075.35      8.64 o 
   0   3   5      525.25      535.83     10.13 o 
   1   3   5       12.33       11.51      3.02 o 
   2   3   5        0.64        1.74      0.82 o 
   3   3   5      109.72      129.81      8.58 o 
   4   3   5       16.38       15.88      1.67 o 
  -5   4   5        4.51        4.69      1.42 o 
  -4   4   5       13.04       13.02      1.36 o 
  -3   4   5      155.42      160.96      3.87 o 
  -2   4   5       63.56       67.42      2.60 o 
  -1   4   5     1030.61     1090.38     11.23 o 
   0   4   5      130.14      140.19      4.30 o 
   1   4   5       33.75       32.30      2.48 o 
   2   4   5        4.24        3.96      1.40 o 
   3   4   5       51.78       59.55      3.24 o 
   4   4   5        0.33        2.88      1.43 o 
  -5   5   5       12.48       11.16      1.50 o 
  -4   5   5       23.26       23.16      1.93 o 
  -3   5   5       97.43       89.70      2.20 o 
  -2   5   5       16.90       16.02      2.11 o 
  -1   5   5      211.74      223.81      4.34 o 
   0   5   5       50.41       48.01      2.87 o 
   1   5   5        1.21        2.97      1.29 o 
   2   5   5       39.81       52.20      3.87 o 
   3   5   5       23.33       17.29      2.44 o 
   4   5   5        0.30        3.91      1.16 o 
  -5   6   5        4.78        8.33      2.22 o 
  -4   6   5        0.02        4.27      1.78 o 
  -3   6   5      401.35      404.69      8.07 o 
  -2   6   5        2.07        5.00      1.36 o 
  -1   6   5       20.21       21.34      2.67 o 
   0   6   5      499.08      537.74     13.79 o 
   1   6   5       18.67       29.77      3.69 o 
   2   6   5        0.05        2.91      3.39 o 
   3   6   5        4.90        5.33      2.60 o 
  -5   7   5        2.47        3.77      1.56 o 
  -4   7   5       32.72       30.04      2.46 o 
  -3   7   5       58.75       64.39      3.42 o 
  -2   7   5        5.46        6.80      2.55 o 
  -1   7   5        3.47        6.40      2.81 o 
   0   7   5      220.89      218.67      6.80 o 
   1   7   5       15.10       21.77      3.12 o 
   2   7   5       47.92       54.53      4.32 o 
   3   7   5       10.93       17.41      3.20 o 
  -4   8   5       26.55       21.98      3.42 o 
  -3   8   5       27.81       24.37      1.85 o 
  -2   8   5       23.55       22.15      1.74 o 
  -1   8   5       27.22       30.55      3.05 o 
   0   8   5        5.07        7.98      2.74 o 
   1   8   5        0.05        0.12      2.72 o 
   2   8   5        5.20        2.82      1.88 o 
  -4   9   5        0.27        1.13      1.94 o 
  -3   9   5       49.56       51.65      5.58 o 
  -2   9   5        6.21        5.28      2.80 o 
  -1   9   5        0.42        7.65      2.92 o 
   0   9   5        0.03       -0.04      3.72 o 
   1   9   5       20.27       19.95      4.10 o 
  -3  10   5       18.63       21.18      2.55 o 
  -1  10   5       20.04       23.02      3.85 o 
   0 -10   6       73.95       73.13      5.56 o 
   1 -10   6        3.23        2.70      2.96 o 
   2 -10   6       14.67       18.94      3.08 o 
   3 -10   6       16.66       16.25      2.85 o 
  -1  -9   6       39.99       53.01      5.06 o 
   0  -9   6        3.70        4.25      1.76 o 
   1  -9   6        0.03        2.23      2.62 o 
   2  -9   6        0.07        8.53      3.35 o 
   3  -9   6        1.31        3.99      1.63 o 
   4  -9   6        6.58        6.59      2.82 o 
  -2  -8   6        0.74        5.06      3.71 o 
  -1  -8   6       51.57       55.51      4.65 o 
   0  -8   6        6.78        8.72      2.51 o 
   1  -8   6       27.06       23.37      3.10 o 
   2  -8   6       67.35       66.28      5.41 o 
   3  -8   6       52.92       51.44      2.45 o 
   4  -8   6       42.95       45.18      2.73 o 
  -3  -7   6       17.88       17.17      3.07 o 
  -2  -7   6        4.91        5.39      2.13 o 
  -1  -7   6       10.25        9.72      2.35 o 
   0  -7   6       62.67       46.23      3.32 o 
   1  -7   6      379.42      330.05      3.25 o 
   2  -7   6      110.57      117.13      5.75 o 
   3  -7   6        7.93        6.62      0.99 o 
   4  -7   6       87.07       90.92     12.57 o 
   5  -7   6        0.10        2.39      1.87 o 
  -3  -6   6        2.28        3.44      3.13 o 
  -2  -6   6        9.10       11.91      2.36 o 
  -1  -6   6       45.28       45.27      3.91 o 
   0  -6   6      152.13      160.96      5.10 o 
   1  -6   6      242.31      214.61      3.42 o 
   2  -6   6       17.60       21.77      1.75 o 
   3  -6   6        2.30        4.00      0.66 o 
   4  -6   6       29.76       30.78      3.50 o 
   5  -6   6        0.37        3.58      1.91 o 
  -4  -5   6       12.14       13.93      2.87 o 
  -3  -5   6       17.91       18.67      2.96 o 
  -2  -5   6      185.78      185.13     15.30 o 
  -1  -5   6        0.68        2.92      2.55 o 
   0  -5   6       17.18       20.74      2.48 o 
   1  -5   6       54.97       53.44      2.65 o 
   2  -5   6      148.92      149.98      4.17 o 
   3  -5   6        6.47       10.02      0.89 o 
   4  -5   6       17.27       16.01      1.87 o 
   5  -5   6       20.92       16.83      2.26 o 
  -4  -4   6        0.53        6.05      2.60 o 
  -3  -4   6       16.19       15.71      1.45 o 
  -2  -4   6      845.24      793.05     10.74 o 
  -1  -4   6      130.51      157.04      4.55 o 
   0  -4   6       58.93       60.88      2.84 o 
   1  -4   6      801.42      820.19     14.09 o 
   2  -4   6        2.37        2.23      0.59 o 
   3  -4   6       21.85       20.69      1.22 o 
   4  -4   6        2.90        3.00      1.08 o 
   5  -4   6       32.09       33.25      2.79 o 
  -5  -3   6        2.68        4.87      2.10 o 
  -4  -3   6        8.28        7.30      1.44 o 
  -3  -3   6        0.91        3.99      1.41 o 
  -2  -3   6       18.74       24.80      2.25 o 
  -1  -3   6      336.90      331.34      7.05 o 
   0  -3   6     1066.55     1132.74     18.29 o 
   1  -3   6      107.03      100.91      1.99 o 
   2  -3   6       71.89       61.08      1.72 o 
   3  -3   6      124.58      123.97      5.46 o 
   4  -3   6        0.48        6.37      2.40 o 
   5  -3   6       17.36       16.05      2.13 o 
  -5  -2   6        8.01        9.99      3.16 o 
  -4  -2   6       39.06       34.38      1.63 o 
  -3  -2   6      106.77       98.44      3.89 o 
  -2  -2   6        1.29        0.80      0.78 o 
  -1  -2   6      557.55      679.15     18.23 o 
   0  -2   6        0.06        3.14      1.20 o 
   1  -2   6      542.41      494.93     14.33 o 
   2  -2   6      627.25      591.79     12.25 o 
   3  -2   6        0.02        2.52      0.54 o 
   4  -2   6        4.98        7.96      2.56 o 
   5  -2   6        0.13        5.12      1.42 o 
  -5  -1   6       12.00       18.76      3.76 o 
  -4  -1   6        0.02        2.15      1.10 o 
  -3  -1   6      270.56      256.34      7.76 o 
  -2  -1   6       22.94       13.24      0.85 o 
   0  -1   6     1219.15     1153.20     13.63 o 
   1  -1   6      233.07      210.82      5.53 o 
   2  -1   6     4001.62     4626.57     74.09 o 
   3  -1   6       29.97       30.30      1.43 o 
   4  -1   6        2.76        3.06      0.92 o 
   5  -1   6        5.92        6.46      4.25 o 
  -5   0   6        0.06        0.91      1.69 o 
  -4   0   6       73.04       73.47      4.57 o 
  -3   0   6       36.58       31.68      1.57 o 
  -2   0   6       43.67       35.49      1.07 o 
  -1   0   6        6.74        1.74      1.12 o 
   0   0   6      110.64       89.50      2.63 o 
   1   0   6        1.04        0.65      0.59 o 
   2   0   6      126.41      135.23      4.46 o 
   3   0   6        0.06        2.97      0.70 o 
   4   0   6       14.05       16.76      2.12 o 
   5   0   6        0.86        1.56      1.69 o 
  -5   1   6        6.28        5.51      3.42 o 
  -4   1   6      207.45      195.37      6.73 o 
  -3   1   6       68.92       62.33      1.23 o 
  -2   1   6        3.60        5.81      0.94 o 
  -1   1   6     2844.95     2771.30     16.57 o 
   0   1   6      263.90      296.06      8.82 o 
   1   1   6        3.99        8.27      0.45 o 
   2   1   6       52.32       55.68      3.34 o 
   3   1   6       10.34        8.85      2.51 o 
   4   1   6       11.10       13.03      1.77 o 
   5   1   6        6.06        8.19      1.84 o 
  -5   2   6        9.30       11.85      4.19 o 
  -4   2   6       65.62       54.56      3.38 o 
  -3   2   6      142.08      133.10      4.64 o 
  -2   2   6      116.28      130.14      3.85 o 
  -1   2   6      108.26      126.61      2.09 o 
   0   2   6       14.41       19.19      1.91 o 
   1   2   6      437.11      456.60      5.82 o 
   2   2   6        9.22        9.10      1.01 o 
   3   2   6       51.30       45.45      2.37 o 
   4   2   6       65.81       81.62      6.63 o 
   5   2   6        8.15        3.88      1.20 o 
  -5   3   6        0.04        0.51      1.63 o 
  -4   3   6        0.01        0.58      1.01 o 
  -3   3   6      254.86      251.68      3.53 o 
  -2   3   6       37.59       34.84      1.07 o 
  -1   3   6      246.42      265.24      7.18 o 
   0   3   6      624.30      651.41      9.68 o 
   1   3   6       89.31       98.95      1.49 o 
   2   3   6       10.03        6.16      0.98 o 
   3   3   6        0.01        4.37      1.37 o 
   4   3   6        7.61        2.76      0.73 o 
  -5   4   6        2.23        3.92      1.78 o 
  -4   4   6       27.82       21.68      1.18 o 
  -3   4   6       13.93       15.10      1.19 o 
  -2   4   6      545.12      568.35      7.63 o 
  -1   4   6      267.76      321.68      5.99 o 
   1   4   6      102.36       93.51      2.01 o 
   2   4   6        8.83        7.15      1.61 o 
   3   4   6        1.49        4.53      2.92 o 
   4   4   6        2.07        1.23      1.26 o 
  -5   5   6        3.49        4.36      1.43 o 
  -4   5   6       35.59       34.41      1.73 o 
  -3   5   6      455.70      428.27     12.07 o 
  -2   5   6      197.39      175.66      4.09 o 
  -1   5   6       63.10       69.54      1.42 o 
   0   5   6       81.34       81.95      3.77 o 
   1   5   6       11.39       15.41      2.52 o 
   2   5   6        5.91        7.92      3.31 o 
   3   5   6        5.32        6.48      2.14 o 
   4   5   6        0.11        2.19      1.79 o 
  -5   6   6       22.07       22.01      3.81 o 
  -4   6   6        0.60        1.36      1.61 o 
  -3   6   6       45.08       46.86      1.94 o 
  -2   6   6       27.76       27.69      1.49 o 
  -1   6   6       35.26       34.66      1.51 o 
   0   6   6        5.81        7.68      2.28 o 
   1   6   6      175.10      176.65      5.84 o 
   2   6   6      102.58      111.05      5.32 o 
   3   6   6       24.35       27.63      3.83 o 
  -5   7   6       25.94       29.86      6.48 o 
  -4   7   6        4.88        4.27      1.47 o 
  -3   7   6        0.51        3.78      1.72 o 
  -2   7   6        0.79        5.54      2.20 o 
  -1   7   6       56.50       58.04      4.25 o 
   0   7   6      213.79      238.40      7.29 o 
   1   7   6       11.14       13.64      2.85 o 
   2   7   6        2.47        3.63      2.25 o 
  -4   8   6        1.09        2.27      2.81 o 
  -3   8   6        1.32        2.30      1.35 o 
  -2   8   6       88.26       80.17      2.57 o 
  -1   8   6       20.22       19.10      2.84 o 
   0   8   6       71.25       60.57      4.11 o 
   1   8   6       20.40       13.97      3.31 o 
   2   8   6        1.87        3.19      2.21 o 
  -4   9   6        9.16       11.00      3.41 o 
  -3   9   6        2.92        6.64      2.89 o 
  -2   9   6        0.13        2.91      2.40 o 
  -1   9   6       11.72       13.40      3.08 o 
   0   9   6       13.67       16.77      3.34 o 
   1   9   6        1.03        5.12      3.28 o 
  -2  10   6        4.85        3.29      1.62 o 
  -1  10   6       55.23       49.52      4.83 o 
   0 -10   7        0.88        2.36      3.22 o 
   1 -10   7       38.85       37.93      4.05 o 
   2 -10   7        9.05       11.14      2.90 o 
   3 -10   7        0.98        0.79      2.73 o 
  -1  -9   7       18.94       16.62      3.26 o 
   0  -9   7        0.01        1.20      4.10 o 
   1  -9   7       35.97       32.06      3.33 o 
   2  -9   7       15.73       14.89      2.45 o 
   3  -9   7        0.56        4.48      3.27 o 
   4  -9   7       21.81       16.12      3.31 o 
  -2  -8   7        8.53        3.50      2.02 o 
  -1  -8   7       48.41       53.27      5.12 o 
   0  -8   7        8.32        7.75      2.38 o 
   1  -8   7       40.37       40.53      3.51 o 
   2  -8   7       73.28       64.07      3.80 o 
   3  -8   7        1.45        1.61      1.24 o 
   4  -8   7       18.80       18.22      3.14 o 
  -3  -7   7        0.13        3.77      3.54 o 
  -2  -7   7       30.52       23.45      3.22 o 
  -1  -7   7        9.42       11.55      2.61 o 
   0  -7   7        0.68        2.73      1.34 o 
   1  -7   7       39.63       38.49      3.11 o 
   2  -7   7      140.13      150.38      5.75 o 
   3  -7   7      104.10      109.46      9.85 o 
   4  -7   7        9.52        7.32      2.64 o 
   5  -7   7        4.68        4.40      1.97 o 
  -3  -6   7        0.79        1.94      2.33 o 
  -2  -6   7       40.39       44.70      3.62 o 
  -1  -6   7       44.73       46.86      4.04 o 
   0  -6   7       10.22       11.84      2.16 o 
   1  -6   7        1.29        2.15      2.07 o 
   2  -6   7       14.21       13.56      1.84 o 
   3  -6   7        3.12        2.25      0.63 o 
   4  -6   7       10.12       14.41      1.87 o 
   5  -6   7        6.70        2.52      1.18 o 
  -4  -5   7       18.05       11.62      2.63 o 
  -3  -5   7        0.70        1.76      2.82 o 
  -2  -5   7       39.79       42.50      3.36 o 
  -1  -5   7      116.68      109.18      4.41 o 
   0  -5   7       42.62       40.46      2.74 o 
   2  -5   7       37.15       35.59      1.50 o 
   3  -5   7       36.45       36.30      2.57 o 
   4  -5   7        9.21        9.53      1.63 o 
   5  -5   7        3.77        2.44      1.28 o 
  -4  -4   7       25.17       19.19      2.82 o 
  -3  -4   7       40.34       36.65      3.02 o 
  -2  -4   7      244.84      260.24      6.81 o 
  -1  -4   7      333.99      334.21      5.79 o 
   0  -4   7      590.19      626.30     12.05 o 
   1  -4   7        6.02        7.65      0.81 o 
   2  -4   7        0.60        1.74      0.73 o 
   3  -4   7      115.55      107.98      7.97 o 
   4  -4   7       16.62       15.79      3.45 o 
   5  -4   7       10.40       11.19      1.92 o 
  -4  -3   7        3.14        5.55      1.87 o 
  -3  -3   7       12.21       12.63      2.01 o 
  -2  -3   7       12.32       14.82      1.09 o 
  -1  -3   7      637.56      612.87     22.40 o 
   0  -3   7      422.61      441.20      5.73 o 
   1  -3   7      115.04      117.72      2.29 o 
   2  -3   7       40.55       43.91      1.53 o 
   3  -3   7       38.89       40.56      2.41 o 
   4  -3   7        0.05        0.28      1.58 o 
   5  -3   7       13.20       14.83      2.24 o 
  -5  -2   7        0.51        3.29      3.08 o 
  -4  -2   7        3.62        3.73      1.05 o 
  -3  -2   7      300.10      316.55      6.24 o 
  -2  -2   7        7.29        7.52      0.96 o 
  -1  -2   7       12.77       15.71      0.67 o 
   0  -2   7      165.29      145.64      3.31 o 
   1  -2   7        0.83        5.09      0.84 o 
   2  -2   7      175.81      183.73      7.44 o 
   3  -2   7        5.32        4.61      0.55 o 
   4  -2   7       12.28       15.92      1.83 o 
   5  -2   7       13.10       14.34      2.03 o 
  -5  -1   7        0.82        1.27      1.57 o 
  -4  -1   7       35.25       34.07      3.88 o 
  -3  -1   7      215.93      186.63      2.97 o 
  -2  -1   7       32.06       30.98      1.28 o 
  -1  -1   7     1029.70     1080.72     19.26 o 
   0  -1   7      549.80      507.68      7.99 o 
   1  -1   7       63.44       61.00      1.47 o 
   2  -1   7      497.87      481.53      8.99 o 
   3  -1   7       30.48       29.84      1.72 o 
   4  -1   7        4.85        5.09      2.10 o 
   5  -1   7        5.63        3.15      1.29 o 
  -5   0   7       19.84       16.76      2.06 o 
  -4   0   7       57.33       62.09      3.08 o 
  -3   0   7       59.29       55.60      3.71 o 
  -2   0   7      164.41      155.91      8.41 o 
  -1   0   7       97.72      101.62      1.96 o 
   0   0   7      573.04      524.81      5.27 o 
   1   0   7       64.41       61.11      2.80 o 
   2   0   7     2122.02     2291.22     55.88 o 
   3   0   7        0.40        3.52      0.76 o 
   4   0   7        0.04        4.53      1.64 o 
   5   0   7       25.15       29.71      6.23 o 
  -5   1   7        5.63        3.06      1.54 o 
  -4   1   7        0.51        2.56      1.28 o 
  -3   1   7       51.12       56.43      1.59 o 
  -2   1   7       53.83       51.97      1.47 o 
  -1   1   7       13.38       18.67      1.73 o 
   0   1   7       28.60       26.17      1.82 o 
   1   1   7        8.05        5.39      0.49 o 
   2   1   7       18.34       16.89      1.08 o 
   3   1   7        2.70        3.33      1.01 o 
   4   1   7        2.81        4.07      3.01 o 
   5   1   7        6.44        4.69      1.64 o 
  -5   2   7        7.24        6.70      3.93 o 
  -4   2   7      180.01      181.71     10.13 o 
  -3   2   7      444.56      439.35     13.96 o 
  -2   2   7       21.63       24.56      1.23 o 
  -1   2   7      932.39     1063.49     16.94 o 
   0   2   7       64.40       79.94      2.50 o 
   1   2   7       74.50       80.40      1.66 o 
   2   2   7       23.03       14.28      2.39 o 
   3   2   7       93.74       92.03      7.99 o 
   4   2   7        3.07        2.89      1.22 o 
   5   2   7        1.85        0.75      1.69 o 
  -5   3   7       10.53       12.26      1.96 o 
  -4   3   7       72.04       64.05      8.15 o 
  -3   3   7        3.19        4.16      1.37 o 
  -2   3   7        0.92        1.40      0.47 o 
  -1   3   7      785.91      792.26     13.45 o 
   0   3   7       59.64       61.94      3.01 o 
   1   3   7       74.06       70.91      1.19 o 
   2   3   7       48.11       59.22      5.85 o 
   3   3   7       28.76       27.64      1.87 o 
   4   3   7        9.87       12.65      2.12 o 
  -5   4   7       14.83       14.27      2.21 o 
  -4   4   7       57.97       54.68      5.02 o 
  -3   4   7       10.29       13.13      1.25 o 
  -2   4   7      217.15      210.48      8.14 o 
  -1   4   7        0.04        1.52      0.58 o 
   0   4   7      173.66      183.17      5.16 o 
   1   4   7       79.19       83.74      1.48 o 
   2   4   7       41.79       38.78      2.29 o 
   3   4   7        3.53        6.42      2.82 o 
   4   4   7        4.85        5.55      1.64 o 
  -5   5   7        8.78       10.90      2.00 o 
  -4   5   7       25.52       26.67      1.88 o 
  -3   5   7       18.28       17.80      1.40 o 
  -2   5   7       22.08       15.86      1.23 o 
  -1   5   7       10.74       13.59      1.70 o 
   0   5   7      341.34      341.88      8.17 o 
   1   5   7        0.70        1.93      1.15 o 
   2   5   7       57.01       42.93      4.84 o 
   3   5   7       51.78       64.21      4.31 o 
  -5   6   7        8.41        8.67      2.15 o 
  -4   6   7       19.46       20.15      2.02 o 
  -3   6   7        2.30        4.28      2.08 o 
  -2   6   7      194.03      183.52      4.86 o 
  -1   6   7       10.13       12.58      1.20 o 
   0   6   7      128.13      140.48      4.91 o 
   1   6   7       40.31       36.99      3.19 o 
   2   6   7        8.78       12.63      2.79 o 
   3   6   7       16.33       12.28      2.66 o 
  -5   7   7        0.83        3.24      3.90 o 
  -4   7   7        5.35        3.07      2.32 o 
  -3   7   7       34.03       36.79      2.00 o 
  -2   7   7       23.38       27.09      1.71 o 
  -1   7   7       25.84       21.25      4.55 o 
   0   7   7       14.32       14.77      2.83 o 
   1   7   7       89.40       84.25      4.94 o 
   2   7   7        8.83        3.19      1.59 o 
  -4   8   7        6.66        4.42      1.24 o 
  -3   8   7       62.86       63.24      2.56 o 
  -2   8   7       30.12       33.39      3.21 o 
  -1   8   7       17.23       21.03      2.88 o 
   0   8   7       13.24        9.65      2.71 o 
   1   8   7       21.24       22.63      3.29 o 
  -3   9   7       13.96       15.27      2.66 o 
  -2   9   7       25.34       15.13      2.81 o 
  -1   9   7        5.22        3.85      2.33 o 
   0   9   7        4.87        8.11      2.76 o 
  -2  10   7       36.84       26.75      3.67 o 
   0 -10   8       13.88       12.31      3.15 o 
   1 -10   8       12.60        9.47      2.46 o 
   2 -10   8       12.37       13.27      3.16 o 
  -1  -9   8       30.84       20.50      3.52 o 
   0  -9   8        2.01        6.16      3.09 o 
   1  -9   8       18.47       21.26      3.30 o 
   2  -9   8       42.82       35.63      3.31 o 
   3  -9   8        0.37        6.38      3.08 o 
   4  -9   8        2.97        3.71      3.26 o 
  -2  -8   8        0.58        5.44      2.91 o 
  -1  -8   8       18.54       22.27      3.29 o 
   0  -8   8      108.65      104.09      4.97 o 
   1  -8   8       56.97       44.92      3.52 o 
   2  -8   8       70.82       66.29      4.15 o 
   3  -8   8       58.60       63.37      4.01 o 
   4  -8   8       49.52       50.41      4.89 o 
  -3  -7   8       11.65       11.03      2.83 o 
  -2  -7   8       22.12       32.17      3.70 o 
  -1  -7   8       10.90       16.20      2.96 o 
   0  -7   8        4.82        4.40      1.82 o 
   1  -7   8        2.09        2.07      1.60 o 
   2  -7   8       21.60       15.06      2.26 o 
   3  -7   8        0.33        4.97      2.58 o 
   4  -7   8       23.02       23.19      2.14 o 
   5  -7   8        2.16        4.70      2.07 o 
  -3  -6   8        3.78        9.49      2.94 o 
  -2  -6   8       94.86       99.97      4.97 o 
  -1  -6   8      167.30      161.22      6.17 o 
   0  -6   8       20.01       16.11      2.40 o 
   1  -6   8      252.33      256.88      6.64 o 
   2  -6   8        1.80        3.93      2.17 o 
   3  -6   8       11.80       11.42      2.00 o 
   4  -6   8        6.67        7.93      1.60 o 
   5  -6   8        6.20        7.00      1.46 o 
  -4  -5   8       10.71        3.89      2.01 o 
  -3  -5   8       27.99       47.12      3.85 o 
  -2  -5   8        9.45        9.87      2.35 o 
  -1  -5   8       92.80      109.65      5.14 o 
   0  -5   8       11.81       19.64      2.44 o 
   1  -5   8      137.69      122.90      4.27 o 
   2  -5   8        0.17        2.52      1.26 o 
   3  -5   8       32.96       32.37      2.49 o 
   4  -5   8       30.78       29.66      2.26 o 
   5  -5   8       24.67       24.10      3.20 o 
  -4  -4   8        0.02        5.33      2.84 o 
  -3  -4   8       25.55       22.96      2.68 o 
  -2  -4   8      200.84      224.54      6.02 o 
  -1  -4   8      119.38      110.90      4.24 o 
   1  -4   8      257.12      281.98      4.27 o 
   2  -4   8       75.34       71.14      2.19 o 
   3  -4   8        1.61        3.38      0.68 o 
   4  -4   8        5.36        3.99      1.43 o 
   5  -4   8        7.21        6.48      1.77 o 
  -4  -3   8        1.96        2.81      1.19 o 
  -3  -3   8       67.37       65.91      3.37 o 
  -2  -3   8       38.27       42.12      1.43 o 
  -1  -3   8       48.81       58.49      1.00 o 
   0  -3   8      289.59      294.70      6.83 o 
   1  -3   8       14.67       19.46      1.71 o 
   2  -3   8      206.52      209.38      9.71 o 
   3  -3   8       24.62       21.65      1.13 o 
   4  -3   8        1.25        3.45      2.26 o 
   5  -3   8        2.02        3.41      1.33 o 
  -5  -2   8       16.49       11.78      3.21 o 
  -4  -2   8        0.61        6.50      1.64 o 
  -3  -2   8      181.37      195.64      4.30 o 
  -2  -2   8      574.83      644.90     11.59 o 
  -1  -2   8      138.77      128.15      8.83 o 
   0  -2   8       13.03       17.28      1.92 o 
   1  -2   8      354.26      281.64      5.91 o 
   2  -2   8        0.06        1.65      1.37 o 
   3  -2   8       14.91       15.93      1.26 o 
   4  -2   8        1.92        2.46      1.52 o 
   5  -2   8        0.16        1.37      1.73 o 
  -5  -1   8        2.39        3.45      2.72 o 
  -4  -1   8        0.52        1.79      0.85 o 
  -3  -1   8        3.69        4.31      1.29 o 
  -2  -1   8       39.18       48.82      1.66 o 
  -1  -1   8        1.45        5.93      2.28 o 
   0  -1   8     1329.21     1307.20     14.06 o 
   1  -1   8        0.00        3.18      1.57 o 
   2  -1   8      449.89      417.04     31.70 o 
   3  -1   8      463.57      466.17     21.27 o 
   4  -1   8        2.75        3.14      1.07 o 
   5  -1   8        2.04        4.49      3.18 o 
  -5   0   8       12.98       18.90      7.19 o 
  -4   0   8       27.19       22.58      1.91 o 
  -3   0   8       69.92       64.18      3.84 o 
  -2   0   8       68.30       57.69      2.34 o 
  -1   0   8      981.39     1020.83     20.89 o 
   0   0   8       88.87       91.03      2.97 o 
   1   0   8       43.97       43.26      1.09 o 
   2   0   8       18.05       17.58      1.24 o 
   3   0   8      112.21      104.63      2.65 o 
   4   0   8        4.71       11.93      1.73 o 
   5   0   8        0.00        3.81      1.51 o 
  -5   1   8        3.76        3.62      1.42 o 
  -4   1   8        4.85        6.32      1.43 o 
  -3   1   8       55.31       47.36      1.60 o 
  -2   1   8        0.38        2.56      1.02 o 
  -1   1   8      271.38      261.63      4.06 o 
   0   1   8     1885.31     1752.48     38.88 o 
   1   1   8        1.41        1.61      0.82 o 
   2   1   8        0.11        0.54      1.26 o 
   3   1   8       86.76      101.52      3.75 o 
   4   1   8        1.70        2.99      1.58 o 
   5   1   8        0.20        2.42      1.32 o 
  -5   2   8       10.28       10.59      1.96 o 
  -4   2   8        3.83        3.29      0.76 o 
  -3   2   8       50.47       49.45      1.64 o 
  -2   2   8       33.32       38.12      2.11 o 
  -1   2   8      109.22      131.46      1.65 o 
   0   2   8       89.97       84.96      3.13 o 
   1   2   8        0.03        3.50      2.25 o 
   2   2   8       14.59       13.65      1.46 o 
   3   2   8        9.65        8.44      1.17 o 
   4   2   8       17.68       20.36      6.42 o 
  -5   3   8        0.03        2.82      1.95 o 
  -4   3   8        7.93        7.88      1.54 o 
  -3   3   8      664.80      689.02     10.14 o 
  -2   3   8      133.96      133.19      2.56 o 
  -1   3   8        0.22        5.67      2.28 o 
   1   3   8      252.98      269.03      9.74 o 
   2   3   8        1.88        3.87      1.05 o 
   3   3   8        0.02        2.76      1.43 o 
   4   3   8       18.49       20.19      2.27 o 
  -5   4   8        0.15        2.09      1.87 o 
  -4   4   8        7.37        6.46      2.14 o 
  -3   4   8        2.56        3.81      0.86 o 
  -2   4   8      101.88      119.82      2.26 o 
  -1   4   8      204.89      231.29      3.98 o 
   0   4   8       52.23       55.04      3.34 o 
   1   4   8       15.32       18.74      1.20 o 
   2   4   8        8.77        6.45      1.05 o 
   3   4   8        0.27        2.34      1.31 o 
   4   4   8        4.63        6.45      2.71 o 
  -5   5   8        2.31        6.68      1.94 o 
  -4   5   8       18.13       17.61      2.87 o 
  -3   5   8       61.50       70.43      3.59 o 
  -2   5   8      597.60      606.70     11.48 o 
  -1   5   8        3.67        2.11      0.35 o 
   0   5   8       29.19       21.86      0.84 o 
   1   5   8       55.95       49.83      2.29 o 
   2   5   8        0.31        0.20      2.35 o 
   3   5   8        5.22        4.05      1.88 o 
  -5   6   8        1.71        5.29      2.87 o 
  -4   6   8        2.22        3.68      1.37 o 
  -3   6   8        6.19        7.64      1.39 o 
  -2   6   8      239.22      231.28     10.35 o 
  -1   6   8       49.90       43.09      2.41 o 
   0   6   8       28.61       31.52      3.70 o 
   1   6   8      225.12      218.37      7.86 o 
   2   6   8       77.33       80.10      4.62 o 
   3   6   8       22.68       32.60      3.96 o 
  -4   7   8       22.23       16.87      1.89 o 
  -3   7   8       46.41       34.57      1.91 o 
  -2   7   8        3.87        7.44      1.17 o 
  -1   7   8       10.71       11.04      2.41 o 
   0   7   8       17.75       13.20      2.77 o 
   1   7   8        0.01        5.74      3.72 o 
   2   7   8        0.30        5.21      3.03 o 
  -4   8   8       11.45        9.11      2.39 o 
  -3   8   8        3.83        1.95      1.34 o 
  -2   8   8       38.97       47.29      3.86 o 
  -1   8   8       61.31       58.91      4.63 o 
   0   8   8        3.87        5.59      2.07 o 
   1   8   8        2.29        1.85      1.92 o 
  -3   9   8        0.78        3.49      2.04 o 
  -2   9   8       23.85       17.44      2.98 o 
  -1   9   8        4.79        7.60      2.96 o 
   0   9   8        0.89        5.82      3.88 o 
   1 -10   9       35.60       41.50      4.17 o 
   2 -10   9        5.00        7.32      3.88 o 
  -1  -9   9        4.28        5.83      3.48 o 
   0  -9   9       17.54       13.68      2.78 o 
   1  -9   9        1.51        0.94      2.84 o 
   2  -9   9        6.10        6.76      2.07 o 
   3  -9   9        0.85        1.39      3.02 o 
  -1  -8   9        8.30        5.91      2.07 o 
   0  -8   9        0.07        1.36      3.50 o 
   1  -8   9       22.71       25.63      3.30 o 
   2  -8   9      127.99      136.84      5.37 o 
   3  -8   9        0.00        1.90      2.34 o 
   4  -8   9        2.78        7.21      3.39 o 
  -3  -7   9        1.63        3.30      1.89 o 
  -2  -7   9       14.25        8.73      2.32 o 
  -1  -7   9       12.00       13.48      2.75 o 
   0  -7   9        0.04        3.09      1.85 o 
   1  -7   9        0.01        1.55      2.79 o 
   2  -7   9      252.14      258.07      7.36 o 
   3  -7   9       57.68       50.80      3.21 o 
   4  -7   9       19.13       14.81      1.94 o 
  -3  -6   9       24.87       21.02      3.44 o 
  -2  -6   9        5.43        2.60      1.66 o 
  -1  -6   9      120.65      113.58      4.96 o 
   0  -6   9        0.67        5.62      1.58 o 
   1  -6   9       27.76       34.12      2.78 o 
   2  -6   9       19.23       17.69      1.85 o 
   3  -6   9        6.38        8.05      1.23 o 
   4  -6   9        0.68        3.16      1.83 o 
   5  -6   9        2.24        3.58      1.72 o 
  -4  -5   9       52.88       49.53      4.23 o 
  -3  -5   9        0.00        3.17      2.93 o 
  -2  -5   9       10.24       11.12      2.40 o 
  -1  -5   9      660.75      652.61     13.76 o 
   0  -5   9       25.70       24.31      2.75 o 
   1  -5   9        3.22        3.84      0.66 o 
   2  -5   9       82.60       88.18      3.09 o 
   3  -5   9       13.46       15.35      2.14 o 
   4  -5   9        3.92        4.98      1.39 o 
   5  -5   9        0.07        3.90      1.85 o 
  -4  -4   9        8.44       10.13      2.30 o 
  -3  -4   9       42.71       52.39      3.74 o 
  -2  -4   9       25.54       30.25      3.06 o 
  -1  -4   9      142.59      134.39      4.67 o 
   0  -4   9        8.50        7.80      2.13 o 
   1  -4   9      264.05      278.25     11.03 o 
   2  -4   9      209.36      219.01      4.24 o 
   3  -4   9        0.36        0.61      0.77 o 
   4  -4   9       46.69       63.48      5.71 o 
   5  -4   9        4.67        6.07      1.99 o 
  -4  -3   9        9.03        6.60      1.93 o 
  -3  -3   9       31.56       26.20      2.92 o 
  -2  -3   9      159.92      165.58      6.27 o 
  -1  -3   9        3.07        4.48      0.43 o 
   0  -3   9      407.59      398.50      6.17 o 
   1  -3   9      235.68      252.43     15.20 o 
   2  -3   9       22.82       18.72      1.40 o 
   3  -3   9       36.63       32.16      1.35 o 
   4  -3   9        9.43       10.02      1.50 o 
   5  -3   9        0.16        0.89      1.57 o 
  -5  -2   9        2.28        1.56      1.69 o 
  -4  -2   9       18.35       17.54      2.24 o 
  -3  -2   9        1.38        1.86      0.69 o 
  -2  -2   9      407.51      445.36     14.69 o 
  -1  -2   9       23.47       38.37      2.56 o 
   0  -2   9      786.66      789.92     16.76 o 
   1  -2   9       25.85       28.73      1.93 o 
   2  -2   9       26.95       24.03      1.40 o 
   3  -2   9      382.78      420.46     14.14 o 
   4  -2   9        5.04        5.08      2.41 o 
   5  -2   9        2.15        5.35      1.70 o 
  -5  -1   9        0.20        0.50      1.83 o 
  -4  -1   9       20.45       23.29      3.03 o 
  -3  -1   9       34.13       37.09      2.54 o 
  -2  -1   9      296.94      301.08     11.70 o 
  -1  -1   9       53.02       40.99      2.50 o 
   0  -1   9       85.29       73.42      2.79 o 
   1  -1   9      354.36      324.15      5.49 o 
   2  -1   9        9.27        6.44      0.87 o 
   3  -1   9       94.47       84.04      4.48 o 
   4  -1   9        7.95       12.97      2.53 o 
   5  -1   9        1.16        4.02      2.57 o 
  -5   0   9        9.90        3.74      1.14 o 
  -4   0   9       46.76       44.19      1.77 o 
  -3   0   9      254.29      256.15      4.30 o 
  -2   0   9       97.44       83.36      2.90 o 
  -1   0   9       29.92       32.19      1.79 o 
   0   0   9       63.57       58.97      2.64 o 
   1   0   9      251.62      244.38      6.16 o 
   2   0   9        4.35        3.41      1.37 o 
   3   0   9      218.84      231.14     14.37 o 
   4   0   9        0.14        1.74      1.44 o 
   5   0   9        3.46        2.38      1.82 o 
  -5   1   9        1.27        1.94      2.02 o 
  -4   1   9        9.42       10.63      1.80 o 
  -3   1   9      203.16      184.97      3.11 o 
  -2   1   9      244.41      253.48      5.75 o 
  -1   1   9        0.55        2.32      1.13 o 
   0   1   9      146.75      151.67      3.46 o 
   1   1   9       15.89       16.70      1.02 o 
   2   1   9       18.25       18.19      1.20 o 
   3   1   9       19.01       14.24      1.89 o 
   4   1   9       14.40       14.63      2.02 o 
   5   1   9        6.09        2.74      1.47 o 
  -5   2   9       27.17       26.84      5.33 o 
  -4   2   9        0.16        2.93      1.17 o 
  -3   2   9        1.16        2.91      0.85 o 
  -2   2   9      371.09      382.53      4.12 o 
  -1   2   9        4.11        9.00      0.73 o 
   0   2   9       65.65       58.57      2.78 o 
   2   2   9      126.63      144.40      3.22 o 
   3   2   9       13.04       11.49      3.56 o 
   4   2   9        3.39        4.64      1.45 o 
  -5   3   9        5.02        5.70      1.70 o 
  -4   3   9        3.87        4.20      0.91 o 
  -3   3   9      171.86      156.50      9.92 o 
  -2   3   9        0.07        1.86      0.75 o 
  -1   3   9      179.30      172.79      4.09 o 
   0   3   9      104.02      103.63      3.74 o 
   1   3   9       34.78       31.92      2.58 o 
   2   3   9       16.31       14.12      1.43 o 
   3   3   9        1.29        3.32      1.24 o 
   4   3   9        3.03        0.70      1.59 o 
  -5   4   9       22.18       24.72      8.39 o 
  -4   4   9        6.59        3.22      1.54 o 
  -3   4   9       30.15       35.35      3.70 o 
  -2   4   9      380.58      360.55      6.91 o 
  -1   4   9      250.19      266.16      7.48 o 
   0   4   9       91.66       91.09      3.84 o 
   1   4   9        4.03        5.40      0.77 o 
   2   4   9        4.66        6.33      1.33 o 
   3   4   9        0.01        2.16      2.14 o 
   4   4   9        1.24        4.77      2.71 o 
  -5   5   9        1.48        2.71      3.42 o 
  -4   5   9       46.71       38.80      2.37 o 
  -3   5   9        5.18        2.33      1.07 o 
  -2   5   9       55.62       58.21      3.89 o 
  -1   5   9       22.87       23.62      0.91 o 
   0   5   9        2.72        5.56      1.96 o 
   1   5   9        1.07       11.05      2.84 o 
   2   5   9       32.76       36.58      3.52 o 
   3   5   9       15.82       19.68      3.01 o 
  -5   6   9       19.60       19.02      3.37 o 
  -4   6   9       42.63       50.90      4.64 o 
  -3   6   9        6.75        2.57      1.71 o 
  -2   6   9        1.16        0.50      1.91 o 
  -1   6   9        0.01        2.40      2.70 o 
   0   6   9        1.43        4.25      1.50 o 
   1   6   9      130.97      163.93      5.75 o 
   2   6   9        1.87        6.38      3.53 o 
   3   6   9       12.24        9.62      2.63 o 
  -4   7   9        8.31        8.14      6.29 o 
  -3   7   9        1.77        4.66      2.69 o 
  -2   7   9        5.44        3.50      1.50 o 
  -1   7   9       16.83       17.96      2.65 o 
   0   7   9        0.20        3.12      2.01 o 
   1   7   9       87.08       76.94      4.89 o 
   2   7   9        1.50        2.67      3.06 o 
  -4   8   9       13.71       13.84      3.32 o 
  -3   8   9       18.20       17.75      2.81 o 
  -2   8   9       16.31       25.81      3.58 o 
  -1   8   9        0.30        3.83      2.78 o 
   0   8   9       22.42       23.40      3.37 o 
   1   8   9       11.47        9.15      3.37 o 
  -3   9   9        6.63        2.39      1.49 o 
  -2   9   9       24.74       19.20      3.11 o 
  -1   9   9        0.92        3.92      3.14 o 
   0   9   9       20.72       23.14      3.63 o 
   1 -10  10        5.68        4.12      2.46 o 
   2 -10  10        5.49        6.75      3.25 o 
  -1  -9  10       18.53       11.95      2.82 o 
   0  -9  10       42.10       34.17      4.17 o 
   1  -9  10        0.55        3.95      3.09 o 
   2  -9  10       11.77        7.95      2.14 o 
   3  -9  10       12.80       11.98      2.65 o 
  -1  -8  10       18.43       15.82      2.95 o 
   0  -8  10       72.32       59.71      4.49 o 
   1  -8  10       36.38       39.20      3.73 o 
   2  -8  10        3.24        8.18      2.27 o 
   3  -8  10       64.58       59.17      3.90 o 
   4  -8  10       19.20       15.97      3.28 o 
  -2  -7  10        7.61        7.56      2.77 o 
  -1  -7  10        6.27       10.37      2.70 o 
   0  -7  10        2.36        3.49      2.20 o 
   1  -7  10       14.93       13.92      2.61 o 
   2  -7  10        0.05        2.03      2.00 o 
   3  -7  10        4.01        3.22      1.98 o 
   4  -7  10        8.61        7.13      1.55 o 
  -3  -6  10       10.00       11.47      2.77 o 
  -2  -6  10        3.75        6.43      3.34 o 
  -1  -6  10        0.46        5.44      2.56 o 
   0  -6  10      143.34      155.37      5.78 o 
   1  -6  10       41.46       38.45      3.28 o 
   2  -6  10       51.53       60.59      2.65 o 
   3  -6  10        6.07        7.86      1.23 o 
   4  -6  10        1.23        2.76      1.40 o 
   5  -6  10        3.72        3.52      1.51 o 
  -3  -5  10       41.34       38.36      3.85 o 
  -2  -5  10       11.20        8.41      2.25 o 
  -1  -5  10        0.08        4.20      2.48 o 
   0  -5  10      157.92      144.68      5.38 o 
   1  -5  10       10.38       12.76      1.04 o 
   2  -5  10       10.69       10.74      1.32 o 
   3  -5  10        0.64        0.98      1.34 o 
   4  -5  10        7.14        4.57      1.33 o 
   5  -5  10        6.60        5.40      1.89 o 
  -4  -4  10        8.15        7.66      2.18 o 
  -3  -4  10       61.42       72.60      4.64 o 
  -2  -4  10      129.53      127.55      5.09 o 
  -1  -4  10      802.49      777.76     10.85 o 
   0  -4  10      245.68      251.48      3.24 o 
   1  -4  10      537.36      575.99     21.92 o 
   2  -4  10       92.90       99.01      3.39 o 
   3  -4  10        3.03        3.15      1.20 o 
   4  -4  10       14.05       13.48      1.76 o 
   5  -4  10        1.85        3.49      1.68 o 
  -4  -3  10        0.24       -0.23      2.39 o 
  -3  -3  10        0.24        2.93      1.84 o 
  -2  -3  10       14.08        9.45      0.95 o 
  -1  -3  10       69.17       76.54      4.67 o 
   2  -3  10       19.52       21.62      2.22 o 
   3  -3  10        0.13        3.11      1.12 o 
   4  -3  10        0.28        3.11      1.29 o 
   5  -3  10        0.19        2.77      1.95 o 
  -5  -2  10       10.94       15.12      3.48 o 
  -4  -2  10       16.45       16.12      1.75 o 
  -3  -2  10       21.00       17.44      1.43 o 
  -2  -2  10      576.81      565.42      7.40 o 
  -1  -2  10       11.64       18.16      2.18 o 
   0  -2  10       40.62       39.72      2.45 o 
   1  -2  10       96.74      107.90      3.67 o 
   2  -2  10        0.10        2.04      1.05 o 
   3  -2  10        1.90        3.91      1.15 o 
   4  -2  10        5.65        3.28      1.75 o 
   5  -2  10        1.05        2.10      1.95 o 
  -5  -1  10        1.39        2.68      1.92 o 
  -4  -1  10       13.89       12.67      1.26 o 
  -3  -1  10      130.65      134.53      4.28 o 
  -2  -1  10       38.51       30.88      2.42 o 
  -1  -1  10       84.73       82.11      3.15 o 
   0  -1  10      600.23      592.41     11.03 o 
   1  -1  10        4.60        6.39      1.60 o 
   2  -1  10        7.77       10.54      1.17 o 
   3  -1  10      573.80      617.32     16.61 o 
   4  -1  10        1.76        1.97      1.86 o 
   5  -1  10        0.33       -1.19      2.82 o 
  -5   0  10       11.36        9.88      2.03 o 
  -4   0  10       27.09       32.28      1.92 o 
  -3   0  10        0.73        2.26      1.11 o 
  -2   0  10        5.80        5.08      1.23 o 
  -1   0  10       18.38       17.23      1.83 o 
   0   0  10      217.96      218.36      5.23 o 
   1   0  10       95.03       89.52      2.67 o 
   2   0  10        0.03        2.99      1.13 o 
   3   0  10       82.68      101.21      4.01 o 
   4   0  10        0.65        2.58      1.74 o 
   5   0  10        0.00        0.88      2.93 o 
  -5   1  10        2.84        4.46      5.20 o 
  -4   1  10        5.74        2.87      0.83 o 
  -3   1  10      145.97      153.91      3.70 o 
  -2   1  10       42.65       47.78      2.39 o 
  -1   1  10        0.16        4.97      2.25 o 
   0   1  10      491.79      473.73     11.47 o 
   1   1  10      125.64      101.33      2.20 o 
   2   1  10        9.55        7.88      1.07 o 
   3   1  10        0.29        2.01      1.96 o 
   4   1  10        4.02        3.11      1.11 o 
  -5   2  10        5.48        8.20      1.71 o 
  -4   2  10       48.44       45.86      5.74 o 
  -3   2  10      156.64      146.06      2.91 o 
  -2   2  10      214.64      228.97      3.58 o 
  -1   2  10       69.39       56.31      1.07 o 
   1   2  10       18.50       16.71      2.03 o 
   2   2  10        0.00        4.96      2.67 o 
   3   2  10        0.89       -0.14      1.81 o 
   4   2  10       18.31       18.23      4.02 o 
  -5   3  10        3.07        1.42      1.04 o 
  -4   3  10       22.73       21.99      1.32 o 
  -3   3  10       11.25       14.30      1.20 o 
  -2   3  10      291.60      281.53      4.57 o 
  -1   3  10        1.77        2.30      1.09 o 
   0   3  10      214.95      195.80      5.45 o 
   1   3  10      144.02      144.23      5.28 o 
   2   3  10       27.33       29.04      1.51 o 
   3   3  10       11.34       11.38      2.07 o 
   4   3  10        3.91        3.31      2.66 o 
  -5   4  10        0.38        4.70      2.13 o 
  -4   4  10       10.25       11.27      1.18 o 
  -2   4  10       73.67       75.26      3.62 o 
  -1   4  10        2.03        3.76      1.58 o 
   0   4  10       12.28       17.26      2.50 o 
   1   4  10       70.01       63.93      3.96 o 
   2   4  10       22.84       21.99      2.82 o 
  -5   5  10        4.21        2.53      2.16 o 
  -4   5  10        5.82        9.07      1.76 o 
  -3   5  10       67.62       63.07      3.04 o 
  -2   5  10      129.57      128.28      4.46 o 
  -1   5  10      150.51      157.71      5.15 o 
   0   5  10       39.65       39.29      3.44 o 
   1   5  10      127.18      133.91      5.36 o 
   2   5  10        0.30        4.07      2.04 o 
   3   5  10       19.67       16.22      3.07 o 
  -5   6  10        1.36        2.76      1.88 o 
  -4   6  10        0.18        3.44      2.90 o 
  -3   6  10       10.11        9.33      1.89 o 
  -2   6  10       22.65       24.15      2.92 o 
  -1   6  10      116.48      111.66      5.19 o 
   0   6  10        7.33        8.63      2.29 o 
   1   6  10       11.96       13.40      2.61 o 
   2   6  10       63.77       64.37      4.59 o 
  -4   7  10       28.46       42.63      4.74 o 
  -3   7  10        2.29        1.97      1.12 o 
  -2   7  10       29.82       37.71      3.48 o 
  -1   7  10        8.15       11.00      2.54 o 
   0   7  10       53.61       57.52      4.38 o 
   1   7  10        0.88        2.88      2.97 o 
   2   7  10       11.34       13.11      3.38 o 
  -4   8  10        2.52        6.83      3.96 o 
  -3   8  10        1.19        1.68      3.18 o 
  -2   8  10       21.62       26.84      3.59 o 
  -1   8  10       61.63       68.15      5.06 o 
   0   8  10        0.05        4.08      3.03 o 
   1   8  10        0.81        3.45      3.95 o 
  -2   9  10       10.75        9.30      2.20 o 
   0  -9  11        2.05        1.20      3.33 o 
   1  -9  11       16.01       17.99      3.31 o 
   2  -9  11       18.48       21.14      3.08 o 
   3  -9  11       13.60        4.06      1.45 o 
  -1  -8  11        1.42        6.14      2.96 o 
   0  -8  11        0.04        5.73      2.93 o 
   1  -8  11       16.75       11.99      3.03 o 
   2  -8  11        4.40        1.70      2.57 o 
   3  -8  11        0.41       -1.03      2.54 o 
   4  -8  11        6.98        3.37      1.99 o 
  -2  -7  11        3.77        5.08      3.62 o 
  -1  -7  11       41.02       47.14      3.95 o 
   0  -7  11       20.68       14.76      2.85 o 
   1  -7  11        1.83        1.57      1.29 o 
   2  -7  11       13.07       12.94      2.59 o 
   3  -7  11       48.31       50.94      5.63 o 
   4  -7  11       12.09        8.28      1.64 o 
  -3  -6  11       19.07       18.66      3.56 o 
  -2  -6  11       44.19       49.86      4.20 o 
  -1  -6  11       60.69       69.70      4.45 o 
   0  -6  11       23.52       25.74      3.14 o 
   1  -6  11        0.38       10.05      3.09 o 
   2  -6  11       69.22       71.74      2.22 o 
   3  -6  11        1.29        2.33      1.32 o 
   4  -6  11        1.18        5.59      2.05 o 
  -2  -5  11       34.19       33.07      3.73 o 
  -1  -5  11       55.84       72.20      4.24 o 
   0  -5  11       23.83       26.40      2.90 o 
   1  -5  11       14.90       18.68      1.12 o 
   2  -5  11       67.05       60.85      2.12 o 
   3  -5  11       15.46       19.46      1.42 o 
   4  -5  11        1.64        1.81      1.00 o 
   5  -5  11        1.29        1.52      1.80 o 
  -4  -4  11        1.14       -0.59      2.66 o 
  -3  -4  11        8.76       17.32      2.97 o 
  -2  -4  11       44.42       47.15      3.49 o 
  -1  -4  11       22.81       18.81      2.51 o 
   0  -4  11      180.16      191.55      2.37 o 
   1  -4  11        0.53        2.06      0.83 o 
   2  -4  11        2.59        3.75      1.43 o 
   3  -4  11       50.94       61.86      2.72 o 
   4  -4  11        2.51        2.56      1.34 o 
   5  -4  11        1.32        3.21      1.47 o 
  -4  -3  11       27.01       32.21      3.45 o 
  -3  -3  11        6.13        5.38      3.79 o 
  -2  -3  11       85.17       98.64      2.91 o 
  -1  -3  11      142.15      151.81      8.27 o 
   0  -3  11      247.86      227.22      5.03 o 
   1  -3  11      103.53      109.79      4.09 o 
   3  -3  11       10.49       10.12      1.08 o 
   4  -3  11        2.57        4.34      2.28 o 
   5  -3  11        0.03        1.03      1.40 o 
  -4  -2  11        5.10        4.81      1.14 o 
  -3  -2  11        4.69        3.88      1.72 o 
  -2  -2  11        0.07        3.16      1.70 o 
  -1  -2  11       52.51       58.62      3.21 o 
   2  -2  11       29.35       26.87      2.20 o 
   3  -2  11       42.74       46.73      2.12 o 
   4  -2  11       41.26       36.76      2.56 o 
   5  -2  11        0.27        1.38      1.43 o 
  -5  -1  11        0.14        0.06      1.71 o 
  -4  -1  11       18.85       21.69      1.68 o 
  -3  -1  11       23.43       13.86      2.08 o 
  -2  -1  11       34.50       32.73      2.64 o 
  -1  -1  11       32.26       26.89      2.47 o 
   2  -1  11        4.36        4.80      1.65 o 
   3  -1  11        5.81        8.72      2.14 o 
   4  -1  11       79.38       73.64      3.70 o 
   5  -1  11        1.62        1.83      1.89 o 
  -5   0  11        0.00        2.17      1.89 o 
  -4   0  11        1.57        2.35      1.31 o 
  -3   0  11        9.91       13.67      3.53 o 
  -2   0  11       99.81       86.14      3.30 o 
  -1   0  11       10.46        9.67      1.74 o 
   1   0  11      232.61      243.97      6.21 o 
   2   0  11       11.21       10.13      1.04 o 
   3   0  11       53.51       56.90      3.54 o 
   4   0  11        4.62        5.89      1.39 o 
  -5   1  11        0.58        1.87      1.43 o 
  -4   1  11       45.36       40.68      4.78 o 
  -3   1  11       26.47       25.31      1.39 o 
  -2   1  11      120.28      111.24      3.43 o 
  -1   1  11       66.81       56.61      3.10 o 
   1   1  11      125.50      114.29      1.80 o 
   2   1  11        0.05        1.94      2.02 o 
   3   1  11        0.01       -1.73      1.73 o 
   4   1  11        7.20        4.11      1.72 o 
  -5   2  11       13.68       11.13      1.91 o 
  -4   2  11        8.48        8.79      1.19 o 
  -3   2  11       57.87       58.90      2.61 o 
  -2   2  11      570.38      555.50     22.38 o 
  -1   2  11       22.10       27.52      0.75 o 
   0   2  11       12.06        9.09      1.90 o 
   1   2  11      235.78      234.51      6.41 o 
   2   2  11       41.89       40.72      2.94 o 
   3   2  11       10.04        8.26      2.23 o 
   4   2  11        0.88        2.89      2.55 o 
  -5   3  11        0.17        2.03      2.01 o 
  -4   3  11        0.30        2.90      1.02 o 
  -3   3  11       27.74       18.55      1.60 o 
  -2   3  11       37.64       39.29      1.62 o 
  -1   3  11        6.56        9.19      1.88 o 
   0   3  11      115.95      117.39      4.32 o 
   1   3  11      155.95      165.29      5.90 o 
   2   3  11       22.02       27.22      3.16 o 
   3   3  11        2.55        2.12      1.39 o 
  -5   4  11       20.33       23.87      2.37 o 
  -4   4  11        8.68        7.38      1.52 o 
  -3   4  11       32.83       37.10      1.76 o 
  -2   4  11       37.78       49.98      3.21 o 
  -1   4  11      249.98      209.74      5.97 o 
   0   4  11       30.20       30.99      3.09 o 
   1   4  11        1.48        2.29      1.37 o 
   2   4  11        1.62        2.96      1.36 o 
   3   4  11        0.01        1.39      2.71 o 
  -5   5  11        4.70        2.69      2.35 o 
  -4   5  11        4.17        3.68      2.27 o 
  -3   5  11       27.64       29.44      2.74 o 
  -2   5  11        0.14        1.37      1.12 o 
  -1   5  11      203.73      212.87      6.74 o 
   0   5  11       26.68       23.79      2.89 o 
   1   5  11        6.11       10.06      2.59 o 
   2   5  11       59.79       70.43      5.34 o 
   3   5  11       15.56       15.37      3.03 o 
  -4   6  11       37.32       42.33      4.45 o 
  -3   6  11       21.59       23.17      2.75 o 
  -2   6  11       74.50       78.89      4.32 o 
  -1   6  11        7.10        9.72      2.51 o 
   0   6  11        6.89        8.96      1.96 o 
   1   6  11        2.24        1.90      1.48 o 
   2   6  11        2.82        0.84      1.51 o 
  -4   7  11       16.53       19.37      3.51 o 
  -3   7  11       12.60       11.93      2.34 o 
  -2   7  11        6.15        8.34      2.75 o 
  -1   7  11        6.95        9.09      2.52 o 
   0   7  11        5.30        5.82      2.53 o 
   1   7  11        0.24        1.46      1.53 o 
  -3   8  11       34.63       37.15      3.68 o 
  -1   8  11        6.19        5.52      2.20 o 
   0   8  11       12.75       14.64      3.08 o 
  -2   9  11        5.89        8.16      2.90 o 
  -1   9  11        0.10       -0.27      2.89 o 
   0  -9  12       11.58       12.81      3.36 o 
   1  -9  12        1.25        0.56      2.89 o 
   2  -9  12        0.01        0.24      1.37 o 
  -1  -8  12       21.27       19.08      3.42 o 
   0  -8  12       23.60       28.72      3.97 o 
   1  -8  12       27.33       33.27      4.21 o 
   2  -8  12       23.16       19.78      3.04 o 
   3  -8  12       63.83       58.07      4.01 o 
  -2  -7  12        0.81        2.41      3.06 o 
  -1  -7  12        0.14        1.50      1.42 o 
   0  -7  12       29.16       35.04      3.82 o 
   1  -7  12        3.25        6.67      3.31 o 
   2  -7  12       14.10       13.56      2.47 o 
   3  -7  12       28.71       24.52      2.99 o 
   4  -7  12        6.49        6.71      1.88 o 
  -3  -6  12       16.29       18.87      3.12 o 
  -2  -6  12        2.14        8.07      2.57 o 
  -1  -6  12       50.68       47.04      3.91 o 
   0  -6  12      168.53      156.53      6.13 o 
   1  -6  12        9.25        9.16      2.30 o 
   2  -6  12        3.64        5.92      1.77 o 
   3  -6  12        1.58        3.97      1.68 o 
   4  -6  12        0.18        1.93      1.71 o 
  -3  -5  12       42.37       41.05      3.54 o 
  -2  -5  12        9.09        9.56      2.50 o 
  -1  -5  12       14.82       14.86      2.64 o 
   0  -5  12      384.15      383.06      9.14 o 
   1  -5  12        0.01        1.79      1.05 o 
   2  -5  12        9.14       13.35      1.38 o 
   3  -5  12       14.76       16.62      1.46 o 
   4  -5  12        0.09        2.65      1.85 o 
  -4  -4  12        8.84        7.47      2.42 o 
  -3  -4  12        6.85        3.59      1.66 o 
  -2  -4  12       69.45       65.27      3.91 o 
  -1  -4  12      110.01      118.24      4.98 o 
   0  -4  12       29.87       29.41      2.40 o 
   1  -4  12      103.87      108.15      2.75 o 
   2  -4  12      186.16      175.01      5.39 o 
   3  -4  12        0.04        3.47      1.28 o 
   4  -4  12        7.61        7.89      1.65 o 
  -4  -3  12        0.68        3.17      2.91 o 
  -3  -3  12       12.23       10.60      2.27 o 
  -2  -3  12      106.00      111.35      2.54 o 
  -1  -3  12       34.62       29.88      2.85 o 
   0  -3  12        2.46        8.08      2.81 o 
   1  -3  12       77.89       76.20      3.77 o 
   2  -3  12       27.52       31.92      2.72 o 
   3  -3  12       18.94       21.17      1.39 o 
   4  -3  12       15.64       15.25      3.70 o 
   5  -3  12        0.11        3.34      1.94 o 
  -4  -2  12       20.54       15.07      2.69 o 
  -3  -2  12        1.76        7.86      2.21 o 
  -2  -2  12       59.17       71.69      3.84 o 
  -1  -2  12      632.65      649.87     16.09 o 
   0  -2  12       13.55       13.91      2.04 o 
   1  -2  12      209.39      208.55      4.96 o 
   2  -2  12       96.28      102.16      9.08 o 
   3  -2  12        0.98        2.28      0.81 o 
   4  -2  12       44.23       38.72      2.72 o 
  -4  -1  12        0.07        1.93      1.69 o 
  -3  -1  12        5.54        8.30      2.57 o 
  -2  -1  12      223.26      227.46      5.78 o 
  -1  -1  12      125.22      129.92      4.55 o 
   0  -1  12        7.09        6.36      1.39 o 
   1  -1  12       41.87       36.43      2.63 o 
   2  -1  12       22.73       21.26      1.47 o 
   3  -1  12       11.95       14.73      1.50 o 
   4  -1  12       26.75       27.00      2.93 o 
  -5   0  12        3.83        5.94      2.09 o 
  -4   0  12       52.50       49.47      1.97 o 
  -3   0  12       59.68       54.56      2.74 o 
  -2   0  12       68.66       61.19      3.21 o 
  -1   0  12      257.84      252.62      7.03 o 
   0   0  12      149.64      147.35      4.44 o 
   1   0  12       41.28       40.30      1.15 o 
   2   0  12       43.11       43.03      1.70 o 
   3   0  12        5.24        6.61      1.11 o 
   4   0  12       41.38       36.43      5.10 o 
  -5   1  12        8.83       10.61      1.96 o 
  -4   1  12        8.88        9.65      1.24 o 
  -3   1  12       21.37       22.15      1.62 o 
  -2   1  12        9.42        6.77      1.79 o 
  -1   1  12      128.17      119.68      4.45 o 
   0   1  12        0.36        4.17      2.88 o 
   1   1  12       44.11       48.89      1.16 o 
   2   1  12        5.28        8.05      1.06 o 
   3   1  12        9.82        9.26      2.00 o 
   4   1  12        6.14       22.55      4.26 o 
  -5   2  12        0.30        5.09      1.99 o 
  -4   2  12       39.55       38.05      2.15 o 
  -3   2  12        4.59        2.65      0.79 o 
  -2   2  12        1.65        1.60      0.58 o 
  -1   2  12      123.30      140.83      2.31 o 
   0   2  12      116.74      121.39      4.80 o 
   1   2  12        0.00        4.50      2.51 o 
   2   2  12       25.25       24.51      2.97 o 
   3   2  12        6.81        5.24      2.05 o 
  -5   3  12        0.00        1.34      2.11 o 
  -4   3  12       27.19       25.28      1.97 o 
  -3   3  12       17.97       16.18      2.12 o 
  -2   3  12      374.57      391.14      5.89 o 
  -1   3  12        9.88       10.08      2.07 o 
   0   3  12       84.28       97.71      4.17 o 
   1   3  12      195.07      186.88      5.99 o 
   2   3  12        0.90        4.55      2.69 o 
   3   3  12        3.00        4.51      1.76 o 
  -5   4  12        0.68        2.68      1.39 o 
  -4   4  12       19.04       23.83      3.82 o 
  -3   4  12        4.92        4.29      1.26 o 
  -2   4  12       54.55       52.60      3.18 o 
  -1   4  12      489.50      503.48     13.34 o 
   0   4  12        7.29       11.21      2.34 o 
   1   4  12       12.74       21.74      3.21 o 
   2   4  12        0.22        4.50      2.20 o 
   3   4  12        0.10       -1.61      2.78 o 
  -4   5  12        0.23        1.75      1.40 o 
  -3   5  12       68.00       78.84      4.26 o 
  -2   5  12        6.06        7.73      1.86 o 
  -1   5  12       33.80       36.95      3.53 o 
   0   5  12        0.05        8.64      2.92 o 
   1   5  12        7.57        8.43      2.28 o 
   2   5  12       14.91       17.07      3.36 o 
   3   5  12        6.68       10.30      2.86 o 
  -3   6  12       39.46       49.02      3.85 o 
  -2   6  12        0.01       -0.83      2.06 o 
  -1   6  12       51.20       49.23      3.90 o 
   0   6  12        4.40        1.66      2.60 o 
   1   6  12        6.23        3.74      1.99 o 
   2   6  12       57.99       76.29      5.37 o 
  -3   7  12        3.01        1.74      1.37 o 
  -2   7  12       18.50       24.15      3.37 o 
   0   7  12       10.68        5.37      2.32 o 
   1   7  12       17.96       17.86      3.69 o 
  -3   8  12        2.33        2.42      1.40 o 
  -2   8  12       10.85       10.82      2.89 o 
  -1   8  12       15.10       13.50      3.29 o 
   0   8  12        6.55        8.80      3.36 o 
   0  -9  13        4.31        5.15      2.14 o 
   1  -9  13       31.85       26.49      3.69 o 
   2  -9  13        2.27        2.17      3.15 o 
  -1  -8  13        0.82        4.51      3.37 o 
   0  -8  13        3.64        2.56      1.70 o 
   1  -8  13       10.49       12.93      2.84 o 
   2  -8  13        0.39        0.88      2.72 o 
   3  -8  13        1.43        3.05      2.27 o 
  -1  -7  13        6.15        4.21      1.78 o 
   0  -7  13        0.25        3.44      3.03 o 
   1  -7  13       12.11        9.89      2.79 o 
   2  -7  13        0.27        0.15      2.66 o 
   3  -7  13       20.77       22.95      2.77 o 
   4  -7  13        1.88        0.81      2.81 o 
  -3  -6  13        1.38        1.92      3.02 o 
  -2  -6  13       77.38       93.24      5.32 o 
  -1  -6  13        0.62        2.94      3.43 o 
   0  -6  13       10.53        9.18      2.58 o 
   1  -6  13       62.48       66.23      4.13 o 
   2  -6  13       10.24        7.22      1.77 o 
   3  -6  13       10.68       11.00      2.68 o 
   4  -6  13        0.40        1.65      2.70 o 
  -3  -5  13       48.64       49.32      4.07 o 
  -2  -5  13       36.90       40.92      3.89 o 
  -1  -5  13        5.84        8.30      2.46 o 
   0  -5  13      278.42      333.07      8.86 o 
   1  -5  13       93.73       88.90      2.39 o 
   2  -5  13       36.27       42.01      3.16 o 
   3  -5  13       25.90       26.37      1.63 o 
   4  -5  13        0.01        2.04      2.19 o 
  -3  -4  13        0.51        2.54      3.18 o 
  -2  -4  13        0.29        0.73      3.09 o 
  -1  -4  13        0.11        4.69      3.14 o 
   0  -4  13       66.86       62.28      3.83 o 
   1  -4  13       31.84       38.25      8.23 o 
   2  -4  13       24.14       18.70      1.51 o 
   3  -4  13       41.31       49.27      2.10 o 
   4  -4  13        0.05        0.61      2.43 o 
  -4  -3  13       19.37       18.35      2.78 o 
  -3  -3  13        7.51        7.42      2.14 o 
  -2  -3  13       17.83       12.42      1.23 o 
  -1  -3  13      234.79      249.86      6.42 o 
   0  -3  13        0.89        3.90      3.03 o 
   1  -3  13       24.98       25.31      2.56 o 
   2  -3  13        0.72        0.97      2.39 o 
   3  -3  13        0.50        2.99      1.28 o 
   4  -3  13        0.02        1.61      1.50 o 
  -4  -2  13        1.15        3.07      2.35 o 
  -3  -2  13       39.85       40.15      2.23 o 
  -2  -2  13       47.53       44.91      5.59 o 
  -1  -2  13        6.73        3.24      1.42 o 
   0  -2  13       39.10       39.08      2.83 o 
   1  -2  13      117.05      129.93      4.59 o 
   2  -2  13        0.63        2.75      1.42 o 
   3  -2  13        3.76        1.97      0.69 o 
   4  -2  13       55.99       60.42      3.07 o 
  -4  -1  13       16.71       18.74      3.59 o 
  -3  -1  13       84.84       90.07      3.36 o 
  -2  -1  13       31.91       34.54      2.84 o 
  -1  -1  13        2.83        3.76      2.56 o 
   0  -1  13       82.26       71.01      3.51 o 
   1  -1  13        2.63       -0.32      1.86 o 
   2  -1  13       11.25       16.09      1.47 o 
   3  -1  13        7.60       11.74      1.47 o 
   4  -1  13       72.45       69.60      3.29 o 
  -4   0  13        0.11        3.71      1.43 o 
  -3   0  13       27.69       24.53      1.92 o 
  -2   0  13       69.07       76.14      3.58 o 
  -1   0  13       11.88       13.51      2.36 o 
   0   0  13        0.74        2.67      2.27 o 
   1   0  13       14.33       13.34      2.08 o 
   2   0  13       10.61        9.32      1.06 o 
   3   0  13        0.07        0.20      0.73 o 
   4   0  13        2.21        5.37      2.75 o 
  -5   1  13        1.36        1.68      1.94 o 
  -4   1  13        9.28        8.90      1.15 o 
  -3   1  13       81.13       83.25      3.79 o 
  -2   1  13      297.40      300.59      6.12 o 
  -1   1  13        8.66       11.82      2.00 o 
   0   1  13        2.01        2.79      1.17 o 
   1   1  13      168.84      165.29      8.40 o 
   2   1  13        3.94        3.52      0.88 o 
   3   1  13        2.27        4.43      2.22 o 
   4   1  13        0.00        2.02      1.81 o 
  -5   2  13        0.00        1.39      1.96 o 
  -4   2  13        1.62        2.96      0.98 o 
  -3   2  13       24.19       24.52      1.64 o 
  -2   2  13        5.77        6.13      0.86 o 
  -1   2  13      162.60      137.51      5.07 o 
   0   2  13       34.41       26.74      2.62 o 
   1   2  13       57.59       56.74      3.90 o 
   2   2  13       22.82       18.51      2.60 o 
   3   2  13        6.64        6.82      2.10 o 
  -5   3  13        2.45        4.59      1.87 o 
  -4   3  13        7.92        8.59      1.90 o 
  -3   3  13        6.98        8.84      1.90 o 
  -2   3  13       77.06       61.79      2.51 o 
  -1   3  13        3.15        6.54      2.03 o 
   0   3  13        0.02        2.39      2.55 o 
   1   3  13        0.03        4.59      2.74 o 
   2   3  13       55.09       56.29      3.91 o 
   3   3  13        8.70        5.94      2.07 o 
  -4   4  13       17.80       12.68      1.27 o 
  -3   4  13        2.39        3.20      0.98 o 
  -2   4  13       43.14       42.69      3.42 o 
  -1   4  13       39.66       35.12      3.50 o 
   0   4  13       76.28       79.76      4.31 o 
   1   4  13        0.25        3.86      3.06 o 
   2   4  13       18.59       17.07      2.98 o 
   3   4  13        0.04        2.33      2.07 o 
  -3   5  13        0.05        1.37      1.13 o 
  -2   5  13        0.14        1.21      2.88 o 
  -1   5  13       45.49       43.03      3.35 o 
   0   5  13       79.36       73.93      4.25 o 
   1   5  13        0.07        4.94      2.69 o 
   2   5  13       19.09       15.49      3.13 o 
  -3   6  13       25.36       27.80      3.33 o 
  -2   6  13        1.80        4.23      1.65 o 
  -1   6  13       29.45       34.27      3.62 o 
   0   6  13        9.20       11.38      3.62 o 
   1   6  13        0.22        4.61      2.80 o 
   2   6  13        0.74        5.48      2.87 o 
  -3   7  13       14.17       16.29      2.75 o 
  -2   7  13        3.37        7.08      2.54 o 
  -1   7  13       14.75       14.83      3.37 o 
   0   7  13       18.33       20.75      3.47 o 
   1   7  13        4.33        3.91      2.06 o 
  -2   8  13        3.60       11.09      3.61 o 
  -1   8  13        1.71       -1.64      3.84 o 
  -1  -8  14       28.12       27.72      3.91 o 
   0  -8  14       14.03       20.73      3.74 o 
   1  -8  14        2.48        1.68      1.72 o 
   2  -8  14        1.36        5.59      2.69 o 
   3  -8  14        0.46        0.81      1.33 o 
  -2  -7  14        4.78        5.10      2.39 o 
  -1  -7  14        5.96        3.15      1.63 o 
   0  -7  14       22.58       24.90      4.05 o 
   1  -7  14        2.66        1.65      1.40 o 
   2  -7  14        6.77        5.23      2.60 o 
   3  -7  14       10.83       11.17      2.24 o 
  -2  -6  14        0.51        4.00      3.22 o 
  -1  -6  14       13.55       18.33      3.26 o 
   0  -6  14        4.31       10.90      2.98 o 
   1  -6  14        8.53        8.19      2.10 o 
   2  -6  14        0.09        1.91      2.10 o 
   3  -6  14        3.38        5.73      4.03 o 
   4  -6  14        2.22        6.53      2.11 o 
  -3  -5  14        0.01        2.34      2.93 o 
  -2  -5  14       17.05       24.95      3.83 o 
  -1  -5  14       13.95       11.50      2.92 o 
   0  -5  14       46.85       45.65      3.78 o 
   1  -5  14       95.76      104.56      4.92 o 
   2  -5  14        3.16        5.52      1.93 o 
   3  -5  14        6.47        5.18      1.04 o 
   4  -5  14        6.15        5.98      1.78 o 
  -3  -4  14        0.08        1.95      3.33 o 
  -2  -4  14       63.33       76.85      5.24 o 
  -1  -4  14       55.16       57.16      4.13 o 
   0  -4  14      120.19      125.92      5.08 o 
   1  -4  14      108.79      112.23      4.82 o 
   2  -4  14       44.81       51.69      2.45 o 
   3  -4  14        5.28        3.16      0.87 o 
   4  -4  14        4.87        2.47      0.99 o 
  -4  -3  14        4.04        7.30      3.12 o 
  -3  -3  14       34.97       40.68      4.03 o 
  -2  -3  14       11.02       11.91      2.49 o 
  -1  -3  14      151.24      154.65      5.34 o 
   0  -3  14      112.33      103.75      4.30 o 
   1  -3  14       95.25       92.60      4.09 o 
   2  -3  14       15.03       17.36      2.41 o 
   3  -3  14        1.22        4.48      1.20 o 
   4  -3  14        1.50        2.66      1.15 o 
  -4  -2  14        2.86        4.00      2.12 o 
  -3  -2  14        0.49        2.87      3.02 o 
  -2  -2  14        0.20        1.63      2.28 o 
  -1  -2  14      108.40      115.70      4.52 o 
   0  -2  14        0.19        3.27      2.42 o 
   1  -2  14        5.90        4.32      1.35 o 
   2  -2  14      102.76      100.15      4.33 o 
   3  -2  14        0.43        1.71      1.16 o 
   4  -2  14        8.81       10.32      1.81 o 
  -4  -1  14        1.92        2.52      1.05 o 
  -3  -1  14       10.29       15.36      1.60 o 
  -2  -1  14      101.85       87.05      4.12 o 
  -1  -1  14      104.95       97.99      4.14 o 
   0  -1  14        0.40        4.10      2.93 o 
   1  -1  14       70.68       72.88      3.90 o 
   2  -1  14       31.58       33.02      2.23 o 
   3  -1  14        3.50        3.00      1.33 o 
   4  -1  14       13.14       15.60      3.72 o 
  -4   0  14        3.56        4.50      1.52 o 
  -3   0  14       19.53       17.97      3.28 o 
  -2   0  14       10.72       14.93      2.15 o 
  -1   0  14       30.21       28.40      2.61 o 
   0   0  14       76.06       66.32      3.61 o 
   1   0  14      107.37      117.03      4.83 o 
   2   0  14       79.08       77.22      2.31 o 
   3   0  14        2.95        3.33      1.90 o 
   4   0  14        9.02        3.52      1.92 o 
  -4   1  14       11.52       10.13      1.36 o 
  -3   1  14       20.72       19.33      3.98 o 
  -2   1  14        5.96        2.99      1.36 o 
  -1   1  14      101.84      108.49      4.43 o 
   0   1  14       12.29       11.65      2.20 o 
   1   1  14        0.00        2.87      2.74 o 
   2   1  14        4.65        4.42      1.15 o 
   3   1  14        2.29        3.15      2.56 o 
   4   1  14        0.34        0.50      2.48 o 
  -4   2  14       10.33       10.28      1.29 o 
  -3   2  14       27.72       22.44      2.83 o 
  -2   2  14       68.46       68.37      2.18 o 
  -1   2  14      471.20      509.30     10.10 o 
   0   2  14       18.61       19.11      2.66 o 
   1   2  14       40.97       43.69      3.43 o 
   2   2  14       59.05       56.98      3.88 o 
   3   2  14       11.66        9.08      2.36 o 
  -4   3  14        3.39        3.79      1.42 o 
  -3   3  14       17.63       16.57      3.39 o 
  -2   3  14        8.47        5.19      0.98 o 
  -1   3  14       62.26       54.00      3.66 o 
   0   3  14        0.21        7.28      2.53 o 
   1   3  14       56.74       53.42      3.86 o 
   2   3  14        0.58        4.81      2.61 o 
   3   3  14        0.92        1.09      3.01 o 
  -4   4  14       22.40       19.18      1.57 o 
  -3   4  14       22.35       16.45      2.38 o 
  -2   4  14       29.85       24.81      2.77 o 
  -1   4  14       31.44       40.18      3.67 o 
   0   4  14      220.18      223.54      6.92 o 
   1   4  14        3.95        3.34      2.94 o 
   2   4  14        5.55        3.56      1.58 o 
   3   4  14        1.90        3.48      3.05 o 
  -3   5  14        6.43        2.39      1.27 o 
  -2   5  14       57.06       52.55      3.95 o 
  -1   5  14        0.07        2.42      2.83 o 
   0   5  14       10.08       13.77      2.86 o 
   1   5  14       14.44       15.78      3.04 o 
   2   5  14        8.31        5.93      2.04 o 
  -3   6  14       60.32       57.16      4.03 o 
  -2   6  14       40.20       39.52      3.62 o 
  -1   6  14       19.44       17.33      3.17 o 
   0   6  14        3.69        2.53      1.66 o 
   1   6  14        0.40        1.47      2.64 o 
  -3   7  14        2.67        2.31      1.42 o 
  -2   7  14        6.33        7.93      2.58 o 
  -1   7  14        4.32        8.23      2.60 o 
   0   7  14        1.33        5.58      3.10 o 
   0  -8  15        3.43        2.00      3.11 o 
   1  -8  15        9.41       12.71      3.13 o 
   2  -8  15        7.07        5.88      2.37 o 
  -1  -7  15        0.37        5.76      3.75 o 
   0  -7  15       13.09        9.73      2.41 o 
   1  -7  15       33.69       39.30      3.91 o 
   2  -7  15        0.00        0.00      2.81 o 
   3  -7  15        0.20        3.57      2.25 o 
  -2  -6  15       54.75       69.78      5.39 o 
  -1  -6  15       22.01       17.26      3.18 o 
   0  -6  15        3.49        2.55      1.54 o 
   1  -6  15       98.39       97.29      4.95 o 
   2  -6  15        2.00        4.34      2.79 o 
   3  -6  15        3.87        5.48      2.61 o 
  -3  -5  15        2.84        3.02      1.76 o 
  -2  -5  15        0.50        7.58      3.79 o 
  -1  -5  15       60.81       55.21      4.14 o 
   0  -5  15        4.67        4.11      1.54 o 
   1  -5  15        0.73        2.67      3.31 o 
   2  -5  15       21.70       19.99      6.10 o 
   3  -5  15       20.48       26.59      3.38 o 
   4  -5  15        0.03        1.26      1.89 o 
  -3  -4  15        8.57       14.26      2.95 o 
  -2  -4  15        3.86        9.40      3.33 o 
  -1  -4  15       15.81       23.13      3.43 o 
   0  -4  15        0.01        6.04      2.84 o 
   1  -4  15       22.89       21.36      2.95 o 
   2  -4  15       37.40       40.57      2.32 o 
   3  -4  15       25.43       22.17      1.96 o 
   4  -4  15        7.27        6.95      1.61 o 
  -3  -3  15       23.96       24.55      2.92 o 
  -2  -3  15        1.19        7.71      3.43 o 
  -1  -3  15        2.43        6.34      2.23 o 
   0  -3  15      112.59      109.84      4.09 o 
   1  -3  15        3.83        3.99      1.43 o 
   2  -3  15       12.96       10.79      2.28 o 
   3  -3  15        4.32        7.08      2.82 o 
   4  -3  15        0.04       -0.53      1.99 o 
  -4  -2  15        4.89        5.35      3.08 o 
  -3  -2  15        2.15        4.42      3.12 o 
  -2  -2  15        0.20        2.92      2.92 o 
  -1  -2  15      123.40      124.50      4.86 o 
   0  -2  15      115.51      123.14      4.90 o 
   1  -2  15       13.79       14.32      2.56 o 
   2  -2  15        0.03        2.44      1.62 o 
   3  -2  15       16.29       20.15      1.94 o 
   4  -2  15        1.49        0.73      2.10 o 
  -4  -1  15        0.31        1.90      1.85 o 
  -3  -1  15       48.98       47.47      2.52 o 
  -2  -1  15       39.48       34.28      2.94 o 
  -1  -1  15       75.34       70.94      3.67 o 
   0  -1  15       44.49       47.37      3.59 o 
   1  -1  15        2.15        2.47      2.04 o 
   2  -1  15        5.53        4.24      1.01 o 
   3  -1  15        1.55        3.30      1.36 o 
   4  -1  15        6.04        5.07      2.35 o 
  -4   0  15       11.81       13.57      3.18 o 
  -3   0  15       11.35       18.52      1.85 o 
  -2   0  15        8.35        9.34      2.21 o 
  -1   0  15        0.03        3.47      2.38 o 
   0   0  15       90.72       79.05      4.14 o 
   1   0  15        7.27        8.48      1.08 o 
   2   0  15        4.17        5.92      1.14 o 
   3   0  15        0.46        4.87      2.57 o 
   4   0  15        0.03        0.89      1.70 o 
  -4   1  15        2.24        1.78      1.20 o 
  -3   1  15       67.30       76.91      2.82 o 
  -2   1  15        8.84        8.29      2.06 o 
  -1   1  15        9.77       12.06      2.39 o 
   0   1  15       52.26       55.98      3.45 o 
   1   1  15       22.06       25.14      2.89 o 
   2   1  15       16.24       18.45      2.65 o 
   3   1  15        6.14        3.54      2.27 o 
  -4   2  15        7.95        7.84      1.29 o 
  -3   2  15        2.21        1.40      0.97 o 
  -2   2  15        8.42        8.14      1.19 o 
  -1   2  15      134.46      130.74      5.05 o 
   0   2  15        6.14       13.71      2.85 o 
   1   2  15       38.45       37.90      3.26 o 
   2   2  15       35.62       36.45      3.76 o 
   3   2  15        0.04        0.22      3.06 o 
  -4   3  15        0.92        3.03      1.48 o 
  -3   3  15       47.07       49.61      2.11 o 
  -2   3  15        1.86        3.89      2.74 o 
  -1   3  15        5.40        8.07      2.85 o 
   0   3  15       49.96       54.48      4.22 o 
   1   3  15        8.91        4.09      1.66 o 
   2   3  15       32.44       36.25      3.86 o 
   3   3  15        1.87        0.64      2.48 o 
  -4   4  15        7.30        3.58      1.99 o 
  -3   4  15        0.71        5.56      2.65 o 
  -2   4  15       25.94       30.88      3.67 o 
  -1   4  15        3.20        0.37      1.33 o 
   0   4  15        8.97       10.72      2.70 o 
   1   4  15        0.17        4.68      3.07 o 
   2   4  15        0.40        7.24      2.84 o 
  -3   5  15        9.42       16.35      3.01 o 
  -2   5  15       16.54       21.81      3.17 o 
  -1   5  15        0.09        6.38      2.99 o 
   0   5  15       59.50       45.23      3.98 o 
   1   5  15        7.54        4.06      3.20 o 
   2   5  15        0.00        2.41      2.97 o 
  -3   6  15        0.34       -2.81      2.86 o 
  -2   6  15        0.25        8.00      3.51 o 
  -1   6  15        6.82        4.94      2.61 o 
   0   6  15       10.39        7.70      2.55 o 
   1   6  15        0.01        2.65      3.31 o 
  -2   7  15        0.32        2.19      2.94 o 
  -1   7  15       14.28        9.23      2.70 o 
   0   7  15        4.70        3.34      3.46 o 
   1  -8  16        0.12        0.42      4.08 o 
  -1  -7  16        3.44        5.58      2.65 o 
   0  -7  16        6.24        4.79      3.14 o 
   1  -7  16        3.11        5.12      2.95 o 
   2  -7  16        9.35       14.94      3.22 o 
   3  -7  16        3.13        2.26      1.47 o 
  -1  -6  16       42.47       54.46      4.92 o 
   0  -6  16        1.62        1.35      1.50 o 
   1  -6  16       34.25       32.36      3.78 o 
   2  -6  16       10.91        3.30      1.58 o 
   3  -6  16        3.61        3.43      2.60 o 
  -2  -5  16       38.78       46.39      4.36 o 
  -1  -5  16        9.18        7.88      2.50 o 
   0  -5  16       18.00       21.49      3.30 o 
   1  -5  16      178.59      185.86      7.33 o 
   2  -5  16        9.78       11.38      2.45 o 
   3  -5  16        8.61        3.73      2.30 o 
  -3  -4  16       11.08        7.46      2.54 o 
  -2  -4  16        0.11        7.01      2.93 o 
  -1  -4  16       11.87       17.07      3.21 o 
   0  -4  16        1.16        0.18      2.97 o 
   1  -4  16        2.82        4.00      2.80 o 
   2  -4  16        3.25        4.52      1.17 o 
   3  -4  16        2.24        4.75      1.05 o 
   4  -4  16        1.15        1.94      1.45 o 
  -3  -3  16       16.87       17.86      3.15 o 
  -2  -3  16       39.81       34.14      3.61 o 
  -1  -3  16       25.69       24.75      3.21 o 
   0  -3  16      141.38      128.14      5.40 o 
   1  -3  16        8.71        5.87      1.89 o 
   2  -3  16       37.14       42.11      3.51 o 
   3  -3  16        0.36        1.23      1.20 o 
   4  -3  16        0.30        1.71      1.76 o 
  -3  -2  16        1.02        0.75      3.03 o 
  -2  -2  16       28.95       28.36      3.15 o 
  -1  -2  16       28.35       31.06      3.06 o 
   0  -2  16       43.68       41.00      3.51 o 
   1  -2  16       13.18       10.04      2.43 o 
   2  -2  16       41.91       45.96      2.30 o 
   3  -2  16        5.08        4.95      1.30 o 
   4  -2  16        1.94        1.76      2.01 o 
  -4  -1  16        3.40        3.26      1.21 o 
  -3  -1  16       16.73       12.89      1.59 o 
  -2  -1  16       33.31       48.52      3.82 o 
  -1  -1  16       18.68       20.79      2.89 o 
   0  -1  16        4.78        7.60      2.22 o 
   1  -1  16        6.64        5.74      1.98 o 
   2  -1  16        2.78        2.66      1.34 o 
   3  -1  16        1.79        3.59      0.97 o 
   4  -1  16        0.01       -2.65      3.02 o 
  -4   0  16        0.21       -1.43      2.46 o 
  -3   0  16        3.96        1.91      1.18 o 
  -2   0  16       27.40       26.25      3.21 o 
  -1   0  16      151.36      166.77      6.36 o 
   0   0  16        3.27        8.89      2.29 o 
   1   0  16        1.43        3.50      0.95 o 
   2   0  16       28.16       25.47      3.04 o 
   3   0  16        7.12        7.30      2.47 o 
  -4   1  16        3.17        2.28      1.10 o 
  -3   1  16        1.23        1.46      1.61 o 
  -2   1  16       94.16       98.27      4.81 o 
  -1   1  16       54.36       47.54      3.43 o 
   0   1  16        8.48        5.77      1.83 o 
   1   1  16        8.07        5.41      1.54 o 
   2   1  16       13.42       16.38      2.97 o 
   3   1  16        1.82        4.80      2.42 o 
  -4   2  16        0.03        1.77      1.43 o 
  -3   2  16        6.12        4.56      1.48 o 
  -2   2  16        6.52        8.87      1.17 o 
  -1   2  16        7.93        4.57      2.01 o 
   0   2  16      130.79      146.33      6.40 o 
   1   2  16        0.05        5.73      3.01 o 
   2   2  16        2.42        5.61      2.20 o 
   3   2  16       14.85        7.00      2.21 o 
  -4   3  16        5.08        4.95      1.77 o 
  -3   3  16        2.13        1.53      2.24 o 
  -2   3  16        0.00        4.29      3.09 o 
  -1   3  16       58.22       65.26      4.31 o 
   0   3  16        0.99        2.97      2.03 o 
   1   3  16        6.65        5.49      1.70 o 
   2   3  16        9.42       11.43      2.56 o 
  -4   4  16        5.80        3.79      1.53 o 
  -3   4  16       20.96       21.87      3.10 o 
  -2   4  16        1.77        6.64      2.59 o 
  -1   4  16       49.71       58.66      4.23 o 
   0   4  16       85.37       89.73      5.32 o 
   1   4  16       36.85       32.89      4.06 o 
   2   4  16        0.23        1.91      2.98 o 
  -3   5  16        0.64       -1.21      2.26 o 
  -2   5  16        6.02        5.22      2.24 o 
  -1   5  16        0.58        1.51      2.81 o 
   0   5  16        3.00        6.54      3.61 o 
   1   5  16       11.98        7.11      2.35 o 
  -3   6  16       22.58       19.61      3.08 o 
  -2   6  16       39.86       41.49      4.16 o 
  -1   6  16        0.01        1.69      3.12 o 
   0   6  16        6.31        6.12      3.15 o 
  -1   7  16        1.50        4.97      2.12 o 
   0  -7  17        3.17        6.30      4.38 o 
   1  -7  17        0.59        4.54      3.21 o 
   2  -7  17        0.56        1.24      2.57 o 
  -1  -6  17       16.26       16.78      3.30 o 
   0  -6  17        4.35        5.06      2.62 o 
   1  -6  17        6.22        3.61      1.71 o 
   2  -6  17       32.87       33.75      3.71 o 
   3  -6  17        0.25        1.39      2.24 o 
  -1  -5  17       30.33       30.46      3.57 o 
   0  -5  17       14.39       12.90      2.86 o 
   1  -5  17       10.48       10.54      2.50 o 
   2  -5  17       38.34       39.13      3.91 o 
   3  -5  17        2.19        3.16      1.98 o 
  -3  -4  17        5.02       10.90      2.88 o 
  -2  -4  17       10.67       17.12      3.82 o 
  -1  -4  17       31.22       39.34      3.89 o 
   0  -4  17        6.28        8.08      2.13 o 
   1  -4  17        3.05       11.54      3.55 o 
   2  -4  17       21.39       17.25      3.69 o 
   3  -4  17       12.69       13.24      1.49 o 
  -3  -3  17        2.47        7.26      3.27 o 
  -2  -3  17        0.02        5.77      2.90 o 
  -1  -3  17        3.66        2.00      2.83 o 
   0  -3  17        0.29        0.53      2.92 o 
   1  -3  17        7.44        5.42      1.92 o 
   2  -3  17        3.43        4.40      2.18 o 
   3  -3  17        6.31        4.64      2.42 o 
  -3  -2  17        0.05        0.13      3.05 o 
  -2  -2  17        0.99        2.26      2.56 o 
  -1  -2  17       19.52       15.70      2.73 o 
   0  -2  17       76.03       83.20      4.58 o 
   1  -2  17       11.69       15.32      2.94 o 
   2  -2  17       17.19       13.52      1.62 o 
   3  -2  17        9.31        4.72      1.05 o 
  -3  -1  17        2.06        5.55      2.40 o 
  -2  -1  17       23.31       19.61      2.97 o 
  -1  -1  17       19.19       17.44      2.78 o 
   0  -1  17       33.91       34.53      3.26 o 
   1  -1  17       12.71       14.47      2.67 o 
   2  -1  17        0.00        2.60      1.53 o 
   3  -1  17        4.68        3.09      1.62 o 
  -4   0  17        0.17        2.87      2.08 o 
  -3   0  17        3.52        2.47      1.64 o 
  -2   0  17        2.48        0.93      2.24 o 
  -1   0  17        1.97        2.88      1.52 o 
   0   0  17       13.35       19.10      3.06 o 
   1   0  17        6.03        3.16      1.43 o 
   2   0  17        8.22        7.42      2.22 o 
   3   0  17        2.97        1.91      1.46 o 
  -4   1  17        3.29        3.00      1.08 o 
  -3   1  17       19.57       19.48      3.93 o 
  -2   1  17       27.27       31.14      2.93 o 
  -1   1  17       33.28       41.57      3.69 o 
   0   1  17       95.21       89.54      4.84 o 
   1   1  17       19.72       28.13      3.80 o 
   2   1  17        8.74       11.44      3.00 o 
   3   1  17        2.24        0.16      3.00 o 
  -4   2  17       17.68       14.10      3.09 o 
  -3   2  17        0.97        5.02      2.35 o 
  -2   2  17        9.88        9.77      2.66 o 
  -1   2  17       31.38       39.65      3.81 o 
   0   2  17        0.55        2.54      1.81 o 
   1   2  17        2.46        1.83      1.60 o 
   2   2  17       14.87        9.85      2.63 o 
   3   2  17        0.09        4.04      2.76 o 
  -4   3  17        0.09        0.22      1.85 o 
  -3   3  17       22.72       23.30      2.98 o 
  -2   3  17       19.31       19.33      3.12 o 
  -1   3  17        8.80        7.08      2.53 o 
   0   3  17        0.90        3.65      2.79 o 
   1   3  17       17.77       17.13      3.06 o 
   2   3  17        5.65       12.93      3.65 o 
  -3   4  17        0.91        5.41      3.14 o 
  -2   4  17       13.17       18.62      3.66 o 
  -1   4  17        4.36        4.57      2.05 o 
   0   4  17        0.55        3.99      2.28 o 
   1   4  17       22.72       21.03      3.28 o 
   2   4  17        2.33        3.47      1.81 o 
  -3   5  17        0.00       -0.75      2.39 o 
  -2   5  17       29.66       28.25      4.11 o 
  -1   5  17       22.70       25.38      3.39 o 
   0   5  17        0.33        8.33      3.18 o 
   1   5  17        3.96        6.45      3.51 o 
  -2   6  17        1.53        4.29      3.19 o 
  -1   6  17        6.65        8.25      3.38 o 
   0   6  17        0.02        2.03      3.44 o 
   1  -7  18        8.04        4.55      3.80 o 
  -1  -6  18       14.89       21.98      4.47 o 
   0  -6  18       27.44       27.10      3.74 o 
   1  -6  18        0.02        4.50      3.51 o 
   2  -6  18        6.08        7.78      2.96 o 
  -2  -5  18        1.15        6.67      3.02 o 
  -1  -5  18        4.78       10.54      3.24 o 
   0  -5  18       12.78       12.99      3.47 o 
   1  -5  18        8.27        6.97      2.38 o 
   2  -5  18       16.66       16.00      2.42 o 
   3  -5  18        9.99        8.18      4.83 o 
  -2  -4  18        0.21        2.23      1.56 o 
  -1  -4  18        0.00        3.12      3.04 o 
   0  -4  18       14.27       15.18      2.99 o 
   1  -4  18        1.90        5.60      2.95 o 
   2  -4  18        9.57       11.60      1.71 o 
   3  -4  18        2.44        2.35      1.40 o 
  -3  -3  18       14.93       13.76      3.05 o 
  -2  -3  18       39.66       49.99      4.37 o 
  -1  -3  18        4.37       11.33      3.02 o 
   0  -3  18       50.51       50.77      3.92 o 
   1  -3  18       83.71       86.21      4.65 o 
   2  -3  18        9.59        4.04      2.00 o 
   3  -3  18        0.28        0.37      1.35 o 
  -3  -2  18        0.89        1.51      2.62 o 
  -2  -2  18        0.42        3.92      1.94 o 
  -1  -2  18        2.23        3.18      2.75 o 
   0  -2  18       23.26       25.55      4.30 o 
   1  -2  18        9.46        9.44      2.70 o 
   2  -2  18        0.32        1.64      2.27 o 
   3  -2  18        6.19        9.75      2.97 o 
  -3  -1  18        3.90        8.63      2.90 o 
  -2  -1  18       39.55       33.97      3.94 o 
  -1  -1  18       32.38       29.94      3.25 o 
   0  -1  18        3.50        5.64      2.11 o 
   1  -1  18       11.84       11.50      2.65 o 
   2  -1  18        3.91        2.38      1.52 o 
   3  -1  18        0.94        2.29      2.19 o 
  -3   0  18        5.68        8.73      2.64 o 
  -2   0  18        3.42        4.36      2.14 o 
  -1   0  18        2.17        2.51      2.50 o 
   0   0  18       10.08       10.62      2.60 o 
   1   0  18        2.19        1.70      2.38 o 
   2   0  18        4.77        2.62      1.54 o 
   3   0  18        5.30        4.88      1.73 o 
  -3   1  18        5.07        6.40      1.76 o 
  -2   1  18       41.04       42.93      3.78 o 
  -1   1  18        8.41       13.60      2.88 o 
   0   1  18       37.52       38.91      3.77 o 
   1   1  18        2.40        5.64      3.12 o 
   2   1  18       10.54        7.72      2.33 o 
  -3   2  18        3.57        2.05      1.50 o 
  -2   2  18        0.14        2.19      2.85 o 
  -1   2  18        0.90        6.67      2.99 o 
   0   2  18       77.04       79.73      4.78 o 
   1   2  18        1.16       -1.25      2.45 o 
   2   2  18        2.60        3.04      1.99 o 
  -3   3  18        0.64        4.13      2.50 o 
  -2   3  18        8.08       12.77      2.77 o 
  -1   3  18        5.06        6.80      2.33 o 
   0   3  18       10.00       10.18      2.63 o 
   1   3  18       12.69        7.44      2.36 o 
   2   3  18        0.02       -0.40      2.64 o 
  -3   4  18       27.97       33.81      3.59 o 
  -2   4  18        0.77        1.50      2.66 o 
  -1   4  18       10.33       11.58      2.95 o 
   0   4  18        5.70        8.04      3.27 o 
   1   4  18       20.38       25.55      4.21 o 
  -2   5  18        7.79        8.00      2.33 o 
  -1   5  18        0.01        3.35      3.20 o 
   0   5  18        0.51        2.93      2.48 o 
   0  -6  19        4.51        3.95      2.99 o 
   1  -6  19        3.58        4.84      3.29 o 
  -1  -5  19        2.50        4.58      3.65 o 
   0  -5  19        5.95        6.20      2.69 o 
   1  -5  19        0.04        4.75      3.21 o 
   2  -5  19        6.57        3.47      1.73 o 
  -1  -4  19        6.82        7.52      2.67 o 
   0  -4  19        0.00        5.07      2.73 o 
   1  -4  19        4.27        3.43      3.02 o 
   2  -4  19        0.84        4.57      3.30 o 
  -2  -3  19        0.71        1.34      3.16 o 
  -1  -3  19        5.58        5.44      2.47 o 
   0  -3  19        9.54        5.82      1.92 o 
   1  -3  19        4.11        5.45      2.70 o 
   2  -3  19        5.07        1.92      0.95 o 
   3  -3  19       11.43        6.67      1.84 o 
  -3  -2  19        6.31        4.91      2.36 o 
  -2  -2  19        3.92        6.87      3.59 o 
  -1  -2  19       23.93       31.78      4.44 o 
   0  -2  19       10.95       14.24      3.15 o 
   1  -2  19       18.48       15.92      3.05 o 
   2  -2  19        0.14        2.75      2.31 o 
   3  -2  19        0.77        1.57      2.51 o 
  -3  -1  19        0.01        1.37      2.71 o 
  -2  -1  19        4.20        4.60      1.97 o 
  -1  -1  19        4.32        1.94      2.15 o 
   0  -1  19       34.17       40.53      4.40 o 
   1  -1  19        4.44        6.03      3.11 o 
   2  -1  19        0.36        1.22      2.24 o 
   3  -1  19        0.01        3.07      2.51 o 
  -3   0  19       10.88       12.06      1.88 o 
  -2   0  19        0.36        1.15      2.32 o 
  -1   0  19        6.58        5.88      2.11 o 
   0   0  19       26.83       25.10      3.24 o 
   1   0  19        4.51        9.93      2.50 o 
   2   0  19        5.39        0.79      1.44 o 
  -3   1  19        0.23        2.69      3.34 o 
  -2   1  19        3.35        2.59      1.54 o 
  -1   1  19        7.64       11.26      2.81 o 
   0   1  19        5.68        5.10      2.35 o 
   1   1  19       35.75       27.86      3.62 o 
   2   1  19        0.21        1.77      2.76 o 
  -3   2  19        0.00        1.58      3.40 o 
  -2   2  19        2.71        4.96      2.99 o 
  -1   2  19        0.31        6.30      3.00 o 
   0   2  19       39.75       34.33      3.76 o 
   1   2  19        0.61        3.91      2.28 o 
   2   2  19        1.99        3.04      2.03 o 
  -3   3  19        5.81        8.32      2.80 o 
  -2   3  19       34.19       37.66      4.29 o 
  -1   3  19        0.08       -0.84      1.72 o 
   0   3  19        0.13        1.34      3.66 o 
   1   3  19        7.40        9.28      3.01 o 
  -2   4  19        0.08       -1.27      2.80 o 
  -1   4  19        2.01        4.11      2.07 o 
   0   4  19        4.82        1.91      1.62 o 
  -1   5  19       25.32       29.36      4.16 o 
   0  -5  20        9.18        6.72      2.27 o 
   1  -5  20        3.60        4.61      2.53 o 
  -1  -4  20       12.68       14.37      3.39 o 
   0  -4  20        2.72        2.10      3.19 o 
   1  -4  20        4.67        6.55      3.80 o 
   2  -4  20        2.07        9.13      3.17 o 
  -1  -3  20        8.29        9.57      3.31 o 
   0  -3  20        3.22        6.65      2.44 o 
   1  -3  20       19.42       26.10      4.01 o 
   2  -3  20        1.52        2.82      2.14 o 
  -2  -2  20        0.05        0.04      2.95 o 
  -1  -2  20        1.83        6.91      3.04 o 
   0  -2  20       14.53       10.77      3.06 o 
   1  -2  20        5.76        4.04      2.09 o 
   2  -2  20        6.06        6.90      2.73 o 
  -2  -1  20        6.62        7.35      3.06 o 
  -1  -1  20        8.35        2.99      1.81 o 
   0  -1  20        0.28        6.22      3.14 o 
   1  -1  20        9.60       11.72      2.99 o 
   2  -1  20        2.78        3.75      2.68 o 
  -2   0  20        3.33        3.86      2.45 o 
  -1   0  20        0.83        2.04      2.62 o 
   0   0  20        9.10       13.04      3.03 o 
   1   0  20        6.71        4.71      1.66 o 
   2   0  20        0.86        0.21      2.52 o 
  -2   1  20        4.04        4.35      2.54 o 
  -1   1  20       46.33       45.24      4.48 o 
   0   1  20       16.47        9.96      2.30 o 
   1   1  20        2.63        3.29      2.11 o 
   2   1  20        5.15        4.73      2.00 o 
  -2   2  20        0.16        1.86      3.43 o 
  -1   2  20        1.45        4.73      2.86 o 
   0   2  20        0.03        1.85      4.24 o 
   1   2  20       15.53       13.92      3.71 o 
  -2   3  20        8.77        6.37      2.39 o 
  -1   3  20        9.42        6.23      2.74 o 
   0   3  20        1.36        2.97      3.63 o 
   1   3  20        0.88        5.45      3.80 o 
  -1   4  20        3.44        2.48      1.80 o 
   0  -4  21        7.82        8.14      2.80 o 
   1  -4  21        0.80        4.59      3.20 o 
  -1  -3  21        1.97        2.59      1.61 o 
   0  -3  21        0.03        4.58      3.27 o 
   1  -3  21       24.66       29.53      4.16 o 
  -2  -2  21        0.81        1.99      3.24 o 
  -1  -2  21       13.01       18.80      3.67 o 
   0  -2  21       10.39       10.19      2.92 o 
   1  -2  21        0.54        1.15      3.06 o 
   2  -2  21        0.03       -1.56      2.85 o 
  -2  -1  21        5.73        3.81      2.48 o 
  -1  -1  21        0.18       -2.17      2.85 o 
   0  -1  21        2.53        8.95      3.38 o 
   1  -1  21        2.38       -0.30      2.87 o 
  -2   0  21        1.20        1.58      3.00 o 
  -1   0  21        4.68        4.94      3.22 o 
   0   0  21        0.81        0.42      3.02 o 
   1   0  21        3.61        2.28      3.00 o 
  -2   1  21        7.91        5.70      2.67 o 
  -1   1  21        1.60        5.40      3.05 o 
   0   1  21        2.20        0.21      2.94 o 
   1   1  21       40.24       32.85      4.06 o 
  -2   2  21        0.04        1.13      2.96 o 
  -1   2  21        0.12        1.12      2.95 o 
   0   2  21        0.57        3.15      3.75 o 
  -1   3  21        2.10        9.30      3.95 o 
   0  -3  22        0.28       -0.82      2.67 o 
  -1  -2  22        0.44        7.73      3.39 o 
   0  -2  22        0.15        4.12      3.21 o 
   1  -2  22       12.08       12.59      3.20 o 
  -1  -1  22        6.44        3.55      1.93 o 
   0  -1  22        1.15        3.73      3.14 o 
   1  -1  22       10.97        5.51      3.44 o 
  -1   0  22        0.65        3.61      3.34 o 
   0   0  22        7.71        7.99      3.02 o 
  -1   1  22        5.75        6.81      3.27 o 
   0   1  22        1.54        4.62      3.20 o 
                                                 
